# Supplementary material for: Single-Cell Transcriptome Profiling Revealed That Vitrification of Somatic Cloned Porcine Blastocysts Causes Substantial Perturbations in Gene Expression
Source: Front Genet. 2020 Jul 24;11:640. doi: 10.3389/fgene.2020.00640 (PMC7394247; doi:10.3389/fgene.2020.00640)
Supplement: Supplementary Table 1 — Summary of sequencing results in vitrified and fresh porcine cloned blastocyst. [file Table_1.XLS]

## Sheet: Sheet1
Supplementary Table 1. Summary of sequencing results in vitrified and fresh porcine cloned blastocyst
Sample name	Raw reads	Valid reads	Clean bases(G)	Clean Ratio(reads)	Q20%	Q30%	GC content%
SCNT_CNT1	52062840	46265578	6.94G	88.86	99.86	96.31	48
SCNT_CNT2	54175998	48646160	7.30G	89.79	99.89	96.8	47
SCNT_CNT3	52681812	47889090	7.18G	90.9	99.87	96.09	47
SCNT_VT1	52473006	47664678	7.15G	90.84	99.85	95.63	46
SCNT_VT2	52944436	46022802	6.90G	86.93	99.88	96.95	46
SCNT_VT3	52887402	47259056	7.09G	89.36	99.85	95.28	46
Total	317225494	283747364
