# Supplementary material for: Single-Cell Transcriptome Profiling Revealed That Vitrification of Somatic Cloned Porcine Blastocysts Causes Substantial Perturbations in Gene Expression
Source: Front Genet. 2020 Jul 24;11:640. doi: 10.3389/fgene.2020.00640 (PMC7394247; doi:10.3389/fgene.2020.00640)
Supplement: Supplementary Table 2 — Porcine-specific primer sequences used in the study. [file Table_2.XLS]

## Sheet: Sheet1
Supplementary Table 2. Porcine-specific primer sequences used in the study
Gene	Primer sequences (5'-3')	Product size (bp)	GenBank accession number
SERPINB8	F: ACCTGGAGGAGCTGTCCTTT	148	XM_003353447.4
	R: GCATTCACGAGGACCAACTT
RMDN2	F: CGAATGAATGAGTCCACCAA	112	XM_021087623.1
	R: TGTCTCCATAAGCACGAGCA
CCL27	F: ACTGCCACCCAGCACTACAT	112	NM_001003922.1
	R: GTGACAGTCCCCATCAGCTT
ERBIN	F: GCTTTGCCTTCATCTGTTGG	127	XM_021076809.1
	R:TGGAATGGAGAAACAGCACA
SVIL	F: AGATCACCCTGGTGGAGGAT	108	XM_021064788.1
	R:CCAGCTTCAGAGGATCAACC
STMN2	F: CCAGGCTTTTGAGCTGATCT	100	XM_001928556.6
	R: GATCTCCTCCAGGGACAGGT
SLC7A11	F: GAATGGTGGTGTGTTTGCTG	112	XM_021101587.1
	R:AGCTGGCAGAGGAGTGTGTT
PQLC3	F: CGACGCTAATGACCACCAAT	116	XM_003125380.6
	R:AGCCTTGACAGCAGTCTTCC
GDF15	F: AAGACTCGAACCCGAACCTC	124	NM_001174056.1
	R: GGGAGCCCCTCAGTTAAGTT
TCTA1	F: GTGGCTACTCCTTCGTGACC	145	NM_001167795.1
	R:TCTGGCAGCTCGTAGCTCTT
EF1α1	F: ATTGTTGCTGCTGGTGTTG	161	NM_001097418.2
	R: TCATATCTCTTCTGGCTGTAGG
F: forward, R: reverse
