# Supplementary material for: Single-Cell Transcriptome Profiling Revealed That Vitrification of Somatic Cloned Porcine Blastocysts Causes Substantial Perturbations in Gene Expression
Source: Front Genet. 2020 Jul 24;11:640. doi: 10.3389/fgene.2020.00640 (PMC7394247; doi:10.3389/fgene.2020.00640)
Supplement: Supplementary Table 3 — Genes upregulated in vitrified porcine cloned blastocyst. [file Table_3.XLSX]

## Sheet: Sheet1
Supplementary Table 3.Genes upregulated in vitrified porcine cloned blastocyst
gene_id	gene_name	transcript_id	GO	KEGG	KO_ENTRY	EC	Description	FPKM.SCNT_VT1	FPKM.SCNT_VT2	FPKM.SCNT_VT3	FPKM.SCNT_CNT1	FPKM.SCNT_CNT2	FPKM.SCNT_CNT3	fc	log2(fc)	pval	qval	regulation	significant
ENSSSCG00000010967	CCL27	ENSSSCT00000012004	GO:0060326(cell chemotaxis);GO:0031728(CCR3 chemokine receptor binding);GO:0008009(chemokine activity);GO:0006955(immune response);GO:0005576(extracellular region)	04060(Cytokine-cytokine receptor interaction);04062(Chemokine signaling pathway)	K16598	NA	C-C motif chemokine ligand 27 [Source:NCBI gene;Acc:445453]	53.1618	137.433	66.3897	0.816144	0.189173	0.410867	181.463	7.50353	6.87135e-19	7.3015e-15	up	yes
ENSSSCG00000017720	CCL1	ENSSSCT00000019287	GO:0060326(cell chemotaxis);GO:0010469(regulation of signaling receptor activity);GO:0008009(chemokine activity);GO:0006955(immune response);GO:0006935(chemotaxis);GO:0005615(extracellular space);GO:0005576(extracellular region);GO:0005125(cytokine activity)	04060(Cytokine-cytokine receptor interaction);04062(Chemokine signaling pathway)	K05514	NA	C-C motif chemokine ligand 1 [Source:NCBI gene;Acc:100310829]	40.7179	45.1269	42.0654	1.20533	1.98648	3.04869	20.4968	4.35732	4.48862e-12	1.58987e-08	up	yes
ENSSSCG00000028304	ZFP36L1	ENSSSCT00000022695;ENSSSCT00000038030	GO:1990904(ribonucleoprotein complex);GO:1904582(positive regulation of intracellular mRNA localization);GO:1902172(regulation of keratinocyte apoptotic process);GO:1901991(negative regulation of mitotic cell cycle phase transition);GO:0097403(cellular response to raffinose);GO:0072091(regulation of stem cell proliferation);GO:0071889(14-3-3 protein binding);GO:0071560(cellular response to transf…	04218(Cellular senescence);04218(Cellular senescence)	K18753	NA	ZFP36 ring finger protein like 1 [Source:NCBI gene;Acc:100624279]	37.6208	39.7109	23.6874	9.59166	7.24606	5.00757	4.6243	2.20923	2.14231e-07	0.000284553	up	yes
ENSSSCG00000020710		ENSSSCT00000060307;ENSSSCT00000025946	GO:0003676(nucleic acid binding);GO:0003676(nucleic acid binding)	NA	NA	NA		18.871	15.7013	1.04228	0.749553	1.32332	0.603983	13.3046	3.73385	4.61948e-06	0.00306791	up	yes
ENSSSCG00000011022	SVIL	ENSSSCT00000046152;ENSSSCT00000043975	GO:0051015(actin filament binding);GO:0043034(costamere);GO:0015629(actin cytoskeleton);GO:0007519(skeletal muscle tissue development);GO:0007010(cytoskeleton organization);GO:0005886(plasma membrane);GO:0005829(cytosol);GO:0005737(cytoplasm);GO:0005634(nucleus);GO:0003779(actin binding);GO:0003779(actin binding)	NA	NA	NA	supervillin [Source:NCBI gene;Acc:100518681]	1.6594	1.96413	1.27207	0.205059	0.0749722	0.225781	9.6787	3.27481	1.2842e-05	0.00687885	up	yes
ENSSSCG00000027480	KLF10	ENSSSCT00000006644;ENSSSCT00000006646	GO:0045944(positive regulation of transcription by RNA polymerase II);GO:0045892(negative regulation of transcription, DNA-templated);GO:0045672(positive regulation of osteoclast differentiation);GO:0035019(somatic stem cell population maintenance);GO:0030282(bone mineralization);GO:0009267(cellular response to starvation);GO:0007623(circadian rhythm);GO:0006357(regulation of transcription by RNA…	NA	NA	NA	Kruppel like factor 10 [Source:NCBI gene;Acc:100153665]	48.3987	17.1651	6.61831	2.6328	1.94853	5.45715	7.19054	2.8461	1.29472e-05	0.00687885	up	yes
ENSSSCG00000026914	PLA2G16	ENSSSCT00000035582;ENSSSCT00000031257	GO:1904177(regulation of adipose tissue development);GO:0048471(perinuclear region of cytoplasm);GO:0046485(ether lipid metabolic process);GO:0016042(lipid catabolic process);GO:0016021(integral component of membrane);GO:0016020(membrane);GO:0009617(response to bacterium);GO:0008970(phospholipase A1 activity);GO:0008654(phospholipid biosynthetic process);GO:0007031(peroxisome organization);GO:000…	00564(Glycerophospholipid metabolism);00565(Ether lipid metabolism);00590(Arachidonic acid metabolism);00591(Linoleic acid metabolism);00592(alpha-Linolenic acid metabolism);04014(Ras signaling pathway);04923(Regulation of lipolysis in adipocyte);04923(Regulation of lipolysis in adipocyte)	K16817	EC:3.1.1.32;EC:3.1.1.4	phospholipase A2 group XVI [Source:NCBI gene;Acc:100512584]	13.4405	20.9934	8.28844	1.5806	3.82452	0.974953	6.69621	2.74335	1.59033e-05	0.00704117	up	yes
ENSSSCG00000036401		ENSSSCT00000051995	NA	NA	NA	NA	uncharacterized protein FLJ45252 [Source:NCBI gene;Acc:100512341]	0.286013	0.192782	4.28606	0.0126517	0.0306535	0.0645221	44.1897	5.46564	2.20588e-05	0.00868137	up	yes
ENSSSCG00000031262	TXNIP	ENSSSCT00000055984	GO:0071228(cellular response to tumor cell);GO:0051782(negative regulation of cell division);GO:0048008(platelet-derived growth factor receptor signaling pathway);GO:0043086(negative regulation of catalytic activity);GO:0031625(ubiquitin protein ligase binding);GO:0030216(keratinocyte differentiation);GO:0007049(cell cycle);GO:0006979(response to oxidative stress);GO:0006606(protein import into n…	04621(NOD-like receptor signaling pathway)	K20910	NA	thioredoxin interacting protein [Source:NCBI gene;Acc:733688]	10.8778	5.29483	1.47609	0.41194	0.733864	1.08061	7.92697	2.98677	2.77876e-05	0.00990502	up	yes
ENSSSCG00000014156	ARRDC3	ENSSSCT00000015464;ENSSSCT00000042715	GO:0120163(negative regulation of cold-induced thermogenesis);GO:0090327(negative regulation of locomotion involved in locomotory behavior);GO:0071878(negative regulation of adenylate cyclase-activating adrenergic receptor signaling pathway);GO:0060613(fat pad development);GO:0051443(positive regulation of ubiquitin-protein transferase activity);GO:0043588(skin development);GO:0031699(beta-3 adre…	NA	NA	NA	arrestin domain containing 3 [Source:NCBI gene;Acc:100520233]	57.0289	22.0187	37.765	0.8898	5.83808	10.9861	6.59436	2.72123	4.77696e-05	0.0134004	up	yes
ENSSSCG00000008488		ENSSSCT00000054175;ENSSSCT00000047362;ENSSSCT00000056945	GO:0016021(integral component of membrane);GO:0016020(membrane);GO:0016020(membrane)	NA	NA	NA	regulator of microtubule dynamics 2 [Source:NCBI gene;Acc:100521083]	6.34371	4.16175	2.27453	0.89568	0.918281	1.10292	4.38138	2.13139	5.5833e-05	0.013484	up	yes
ENSSSCG00000038394	PAIP2B	ENSSSCT00000059733;ENSSSCT00000038795	GO:0045947(negative regulation of translational initiation);GO:0000900(translation repressor activity, mRNA regulatory element binding);GO:0000900(translation repressor activity, mRNA regulatory element binding)	NA	NA	NA	poly(A) binding protein interacting protein 2B [Source:NCBI gene;Acc:100739314]	2.57494	9.07542	1.91916	0.69548	0.887437	0.399737	6.84411	2.77486	8.17572e-05	0.017375	up	yes
ENSSSCG00000036723	EMP1	ENSSSCT00000059795	GO:0032060(bleb assembly);GO:0016021(integral component of membrane);GO:0016020(membrane);GO:0008219(cell death);GO:0005886(plasma membrane)	NA	NA	NA	epithelial membrane protein 1 [Source:NCBI gene;Acc:100101477]	4.85257	84.6323	5.53	3.74044	2.20376	2.22829	11.6262	3.5393	8.76444e-05	0.018261	up	yes
ENSSSCG00000035598	EDN1	ENSSSCT00000061675	GO:0061051(positive regulation of cell growth involved in cardiac muscle cell development);GO:0060585(positive regulation of prostaglandin-endoperoxide synthase activity);GO:0060298(positive regulation of sarcomere organization);GO:0051771(negative regulation of nitric-oxide synthase biosynthetic process);GO:0051482(positive regulation of cytosolic calcium ion concentration involved in phospholip…	04066(HIF-1 signaling pathway);04270(Vascular smooth muscle contraction);04668(TNF signaling pathway);04916(Melanogenesis);04926(Relaxin signaling pathway);04933(AGE-RAGE signaling pathway in diabetic complications);05410(Hypertrophic cardiomyopathy (HCM));05418(Fluid shear stress and atherosclerosis)	K16366	NA	endothelin 1 [Source:NCBI gene;Acc:396915]	0.345924	0.14223	0.80766	0	0	0	inf	inf	0.000110533	0.0213551	up	yes
ENSSSCG00000014336	EGR1	ENSSSCT00000015660	GO:2000182(regulation of progesterone biosynthetic process);GO:1990841(promoter-specific chromatin binding);GO:0098759(cellular response to interleukin-8);GO:0090090(negative regulation of canonical Wnt signaling pathway);GO:0071480(cellular response to gamma radiation);GO:0071310(cellular response to organic substance);GO:0070498(interleukin-1-mediated signaling pathway);GO:0061418(regulation of…	04371(Apelin signaling pathway);04933(AGE-RAGE signaling pathway in diabetic complications);05020(Prion diseases);05166(HTLV-I infection)	K09203	NA	early growth response 1 [Source:NCBI gene;Acc:100520726]	1.82447	0.967944	3.5529	0.041321	0.202298	0.10566	18.1669	4.18324	0.000152637	0.0265889	up	yes
ENSSSCG00000035355	F2R	ENSSSCT00000061390	GO:2000778(positive regulation of interleukin-6 secretion);GO:2000484(positive regulation of interleukin-8 secretion);GO:1900134(negative regulation of renin secretion into blood stream);GO:0099553(trans-synaptic signaling by endocannabinoid, modulating synaptic transmission);GO:0070493(thrombin-activated receptor signaling pathway);GO:0070374(positive regulation of ERK1 and ERK2 cascade);GO:0051…	04015(Rap1 signaling pathway);04020(Calcium signaling pathway);04024(cAMP signaling pathway);04072(Phospholipase D signaling pathway);04080(Neuroactive ligand-receptor interaction);04151(PI3K-Akt signaling pathway);04610(Complement and coagulation cascades);04611(Platelet activation);04810(Regulation of actin cytoskeleton);05200(Pathways in cancer)	K03914	NA	coagulation factor II thrombin receptor [Source:NCBI gene;Acc:100521609]	3.60952	3.52597	12.1809	1.47725	0.919573	0.846732	5.95529	2.57417	0.000160884	0.0272175	up	yes
ENSSSCG00000030655	MAMDC2	ENSSSCT00000030492;ENSSSCT00000053416	GO:0016020(membrane);GO:0005783(endoplasmic reticulum);GO:0005783(endoplasmic reticulum)	NA	NA	NA	MAM domain containing 2 [Source:NCBI gene;Acc:100514623]	4.26015	3.16715	0.72004	0.118989	0.09527	0.371438	13.9105	3.7981	0.000196578	0.0316491	up	yes
ENSSSCG00000014921	PRSS23	ENSSSCT00000044412;ENSSSCT00000016277	GO:0006508(proteolysis);GO:0005634(nucleus);GO:0004252(serine-type endopeptidase activity);GO:0004252(serine-type endopeptidase activity)	NA	NA	NA	serine protease 23 [Source:NCBI gene;Acc:100520683]	5.16766	5.56814	4.28194	1.20866	1.05029	0.893591	4.76369	2.25208	0.000226393	0.0359053	up	yes
ENSSSCG00000004888	SERPINB8	ENSSSCT00000005394	GO:0090136(epithelial cell-cell adhesion);GO:0010951(negative regulation of endopeptidase activity);GO:0005829(cytosol);GO:0005737(cytoplasm);GO:0005615(extracellular space);GO:0004867(serine-type endopeptidase inhibitor activity)	NA	NA	NA	serpin B8 [Source:NCBI gene;Acc:100156248]	12.1615	25.4823	12.7959	3.42441	6.9342	1.54958	4.23571	2.0826	0.000482772	0.0621025	up	yes
ENSSSCG00000013859	C19orf44	ENSSSCT00000065669;ENSSSCT00000053640	NA	NA	NA	NA	chromosome 2 C19orf44 homolog [Source:NCBI gene;Acc:102160745]	0.943496	2.24162	2.69628	0	0.136821	0	42.986	5.42579	0.000519497	0.0634503	up	yes
ENSSSCG00000006748	TSPAN2	ENSSSCT00000007393;ENSSSCT00000056862	GO:0061564(axon development);GO:0048709(oligodendrocyte differentiation);GO:0043209(myelin sheath);GO:0042552(myelination);GO:0016021(integral component of membrane);GO:0016020(membrane);GO:0014005(microglia development);GO:0014002(astrocyte development);GO:0007166(cell surface receptor signaling pathway);GO:0006954(inflammatory response);GO:0005887(integral component of plasma membrane);GO:00058…	NA	NA	NA	tetraspanin 2 [Source:NCBI gene;Acc:100156161]	3.09238	10.8653	5.58393	1.0663	1.45924	0.478606	6.50489	2.70153	0.000588825	0.0679299	up	yes
ENSSSCG00000032269	LIMA1	ENSSSCT00000048726;ENSSSCT00000051991	GO:0051017(actin filament bundle assembly);GO:0051015(actin filament binding);GO:0046872(metal ion binding);GO:0042632(cholesterol homeostasis);GO:0032154(cleavage furrow);GO:0031529(ruffle organization);GO:0031526(brush border membrane);GO:0030835(negative regulation of actin filament depolymerization);GO:0030299(intestinal cholesterol absorption);GO:0016477(cell migration);GO:0015629(actin cyto…	NA	NA	NA	LIM domain and actin binding 1 [Source:NCBI gene;Acc:100137084]	6.219	22.533	6.68918	1.67649	4.85021	0.908207	4.76686	2.25304	0.000712808	0.0772888	up	yes
ENSSSCG00000015507	TNN	ENSSSCT00000041314;ENSSSCT00000045579	GO:1990026(hippocampal mossy fiber expansion);GO:1905240(negative regulation of canonical Wnt signaling pathway involved in osteoblast differentiation);GO:0097442(CA3 pyramidal cell dendrite);GO:0045668(negative regulation of osteoblast differentiation);GO:0043025(neuronal cell body);GO:0043005(neuron projection);GO:0042802(identical protein binding);GO:0033689(negative regulation of osteoblast p…	04151(PI3K-Akt signaling pathway);04510(Focal adhesion);04512(ECM-receptor interaction);05165(Human papillomavirus infection);05206(MicroRNAs in cancer);05206(MicroRNAs in cancer)	NA	NA	tenascin N [Source:NCBI gene;Acc:102163961]	1.08419	0.516653	2.37098	0.0615265	0.32158	0.13822	7.61868	2.92954	0.000777499	0.0817991	up	yes
ENSSSCG00000016033	GULP1	ENSSSCT00000056007;ENSSSCT00000017458;ENSSSCT00000039708;ENSSSCT00000047791;ENSSSCT00000037999;ENSSSCT00000056906;ENSSSCT00000060805;ENSSSCT00000024240	GO:0006911(phagocytosis, engulfment);GO:0006911(phagocytosis, engulfment)	NA	NA	NA	GULP PTB domain containing engulfment adaptor 1 [Source:NCBI gene;Acc:100621868]	1.06532	5.8888	0.553316	0.178221	0.492401	0.0674689	10.1714	3.34645	0.000804243	0.0837832	up	yes
ENSSSCG00000038966	KRT7	ENSSSCT00000039279;ENSSSCT00000058869	GO:0045095(keratin filament);GO:0005882(intermediate filament);GO:0005737(cytoplasm);GO:0005198(structural molecule activity);GO:0005198(structural molecule activity)	NA	NA	NA	keratin 7 [Source:HGNC Symbol;Acc:HGNC:6445]	21.3042	24.403	9.44493	7.704	1.78127	1.25956	5.13291	2.35978	0.000833729	0.0851846	up	yes
ENSSSCG00000034774	TBX6	ENSSSCT00000039158	GO:0045944(positive regulation of transcription by RNA polymerase II);GO:0043433(negative regulation of DNA-binding transcription factor activity);GO:0032525(somite rostral/caudal axis specification);GO:0023019(signal transduction involved in regulation of gene expression);GO:0014043(negative regulation of neuron maturation);GO:0010977(negative regulation of neuron projection development);GO:0006…	NA	NA	NA	T-box 6 [Source:NCBI gene;Acc:110260084]	2.45163	2.78232	0.823334	0.535573	0.17062	0.195663	6.71646	2.7477	0.000985163	0.0943094	up	yes
ENSSSCG00000014184	PAM	ENSSSCT00000053313;ENSSSCT00000059710;ENSSSCT00000062788;ENSSSCT00000061569;ENSSSCT00000065856	GO:0055114(oxidation-reduction process);GO:0016715(oxidoreductase activity, acting on paired donors, with incorporation or reduction of molecular oxygen, reduced ascorbate as one donor, and incorporation of one atom of oxygen);GO:0016021(integral component of membrane);GO:0016020(membrane);GO:0008270(zinc ion binding);GO:0006518(peptide metabolic process);GO:0005886(plasma membrane);GO:0005576(ex…	NA	NA	NA	peptidylglycine alpha-amidating monooxygenase [Source:NCBI gene;Acc:100526040]	1.13585	3.94999	1.12258	0.162586	0.325899	0.394764	7.02908	2.81334	0.0010252	0.0954824	up	yes
ENSSSCG00000016954	ERBIN	ENSSSCT00000018462;ENSSSCT00000050289;ENSSSCT00000018461;ENSSSCT00000057010	GO:0098968(neurotransmitter receptor transport postsynaptic membrane to endosome);GO:0098887(neurotransmitter receptor transport, endosome to postsynaptic membrane);GO:0098609(cell-cell adhesion);GO:0097120(receptor localization to synapse);GO:0071638(negative regulation of monocyte chemotactic protein-1 production);GO:0071356(cellular response to tumor necrosis factor);GO:0070433(negative regula…	04621(NOD-like receptor signaling pathway);04621(NOD-like receptor signaling pathway)	K12796	NA	erbb2 interacting protein [Source:NCBI gene;Acc:100511418]	17.6157	2.24716	2.11429	1.3605	1.64575	1.27945	5.12801	2.3584	0.00140849	0.11602	up	yes
ENSSSCG00000024299	SCN3B	ENSSSCT00000028370	GO:2000649(regulation of sodium ion transmembrane transporter activity);GO:0086091(regulation of heart rate by cardiac conduction);GO:0086015(SA node cell action potential);GO:0086014(atrial cardiac muscle cell action potential);GO:0086012(membrane depolarization during cardiac muscle cell action potential);GO:0086010(membrane depolarization during action potential);GO:0086006(voltage-gated sodiu…	NA	NA	NA	sodium voltage-gated channel beta subunit 3 [Source:NCBI gene;Acc:100628130]	0	0.52409	0.250117	0	0	0	inf	inf	0.00166778	0.131272	up	yes
ENSSSCG00000002252	ARRDC4	ENSSSCT00000002508	GO:1990756(protein binding, bridging involved in substrate recognition for ubiquitination);GO:1903561(extracellular vesicle);GO:0140112(extracellular vesicle biogenesis);GO:0051443(positive regulation of ubiquitin-protein transferase activity);GO:0016567(protein ubiquitination);GO:0015031(protein transport);GO:0005886(plasma membrane);GO:0005768(endosome)	NA	NA	NA	arrestin domain containing 4 [Source:NCBI gene;Acc:100155895]	3.28903	2.70732	1.42456	0.095998	0.720218	0.251786	6.94841	2.79668	0.00193149	0.146542	up	yes
ENSSSCG00000039045	SLC26A2	ENSSSCT00000059783;ENSSSCT00000051971;ENSSSCT00000036752;ENSSSCT00000056386	GO:1902476(chloride transmembrane transport);GO:1902358(sulfate transmembrane transport);GO:0055085(transmembrane transport);GO:0019532(oxalate transport);GO:0019531(oxalate transmembrane transporter activity);GO:0016021(integral component of membrane);GO:0016020(membrane);GO:0015701(bicarbonate transport);GO:0015301(anion:anion antiporter activity);GO:0015116(sulfate transmembrane transporter ac…	NA	NA	NA	solute carrier family 26 member 2 [Source:NCBI gene;Acc:100515885]	0.451462	8.50124	0.296086	0.158209	0.675226	0.0674607	10.2662	3.35983	0.00336783	0.215633	up	yes
ENSSSCG00000001751	CHRNA5	ENSSSCT00000045443	GO:0060079(excitatory postsynaptic potential);GO:0060078(regulation of postsynaptic membrane potential);GO:0050877(nervous system process);GO:0045211(postsynaptic membrane);GO:0045202(synapse);GO:0043005(neuron projection);GO:0042391(regulation of membrane potential);GO:0042166(acetylcholine binding);GO:0035095(behavioral response to nicotine);GO:0035094(response to nicotine);GO:0034220(ion trans…	04080(Neuroactive ligand-receptor interaction)	NA	NA	cholinergic receptor nicotinic alpha 5 subunit [Source:NCBI gene;Acc:100156023]	0.48182	0	0.639697	0	0	0	inf	inf	0.00394131	0.232701	up	yes
ENSSSCG00000009002	TLR2	ENSSSCT00000064428	GO:2000484(positive regulation of interleukin-8 secretion);GO:1903974(positive regulation of cellular response to macrophage colony-stimulating factor stimulus);GO:1901224(positive regulation of NIK/NF-kappaB signaling);GO:0071727(cellular response to triacyl bacterial lipopeptide);GO:0071726(cellular response to diacyl bacterial lipopeptide);GO:0071346(cellular response to interferon-gamma);GO:0…	04145(Phagosome);04151(PI3K-Akt signaling pathway);04620(Toll-like receptor signaling pathway);05134(Legionellosis);05140(Leishmaniasis);05142(Chagas disease (American trypanosomiasis));05144(Malaria);05145(Toxoplasmosis);05146(Amoebiasis);05152(Tuberculosis);05161(Hepatitis B);05162(Measles);05168(Herpes simplex infection);05205(Proteoglycans in cancer);05321(Inflammatiory bowel disease (IBD));0…	NA	NA	toll like receptor 2 [Source:NCBI gene;Acc:396623]	0.201844	0	0.240128	0	0	0	inf	inf	0.00444494	0.246	up	yes
ENSSSCG00000004192	CTGF	ENSSSCT00000004631;ENSSSCT00000038588;ENSSSCT00000059782	GO:0072593(reactive oxygen species metabolic process);GO:0070374(positive regulation of ERK1 and ERK2 cascade);GO:0061448(connective tissue development);GO:0060548(negative regulation of cell death);GO:0051496(positive regulation of stress fiber assembly);GO:0046330(positive regulation of JNK cascade);GO:0045597(positive regulation of cell differentiation);GO:0035988(chondrocyte proliferation);GO…	04371(Apelin signaling pathway);04390(Hippo signaling pathway);04390(Hippo signaling pathway)	K06827	NA	connective tissue growth factor [Source:NCBI gene;Acc:100152141]	5.54729	0.177125	4.08971	0.07994	0.823361	0.363482	7.74729	2.95369	0.00470127	0.254876	up	yes
ENSSSCG00000039655	TAZ	ENSSSCT00000060424;ENSSSCT00000066026	GO:0060048(cardiac muscle contraction);GO:0048738(cardiac muscle tissue development);GO:0047184(1-acylglycerophosphocholine O-acyltransferase activity);GO:0042775(mitochondrial ATP synthesis coupled electron transport);GO:0042407(cristae formation);GO:0032981(mitochondrial respiratory chain complex I assembly);GO:0032049(cardiolipin biosynthetic process);GO:0030097(hemopoiesis);GO:0016746(transfe…	00564(Glycerophospholipid metabolism);00564(Glycerophospholipid metabolism)	K13511	EC:2.3.1.-	tafazzin [Source:NCBI gene;Acc:110257854]	5.77392	0.365934	0.529099	0.315903	0.165304	0.179283	10.097	3.33585	0.00672732	0.318234	up	yes
ENSSSCG00000006577	S100A5	ENSSSCT00000007205;ENSSSCT00000034565;ENSSSCT00000043487	GO:0046914(transition metal ion binding);GO:0046872(metal ion binding);GO:0043025(neuronal cell body);GO:0042803(protein homodimerization activity);GO:0008270(zinc ion binding);GO:0005634(nucleus);GO:0005509(calcium ion binding);GO:0005507(copper ion binding);GO:0005507(copper ion binding)	NA	NA	NA	S100 calcium binding protein A5 [Source:NCBI gene;Acc:100626168]	1.13636	4.66285	0.426452	0.0768379	0.251174	0.0347674	17.161	4.10106	0.00673844	0.318234	up	yes
ENSSSCG00000003465	FBLIM1	ENSSSCT00000062531;ENSSSCT00000055492;ENSSSCT00000039076;ENSSSCT00000003851	GO:0098609(cell-cell adhesion);GO:0046872(metal ion binding);GO:0033623(regulation of integrin activation);GO:0031005(filamin binding);GO:0030054(cell junction);GO:0005925(focal adhesion);GO:0001725(stress fiber);GO:0001650(fibrillar center);GO:0001650(fibrillar center)	NA	NA	NA	filamin binding LIM protein 1 [Source:NCBI gene;Acc:100521094]	0.563864	10.9993	5.44701	0.677078	1.91479	0.179243	6.13839	2.61786	0.00770139	0.348052	up	yes
ENSSSCG00000010968		ENSSSCT00000033903	GO:0043235(receptor complex);GO:0038154(interleukin-11-mediated signaling pathway);GO:0019970(interleukin-11 binding);GO:0019955(cytokine binding);GO:0019221(cytokine-mediated signaling pathway);GO:0016021(integral component of membrane);GO:0016020(membrane);GO:0009897(external side of plasma membrane);GO:0008284(positive regulation of cell proliferation);GO:0004921(interleukin-11 receptor activi…	04060(Cytokine-cytokine receptor interaction);04630(Jak-STAT signaling pathway);04640(Hematopoietic cell lineage)	NA	NA	interleukin 11 receptor subunit alpha [Source:NCBI gene;Acc:100524166]	0.812745	1.26656	0.994915	0.284737	0.11535	0.0745832	6.47653	2.69522	0.00790714	0.351554	up	yes
ENSSSCG00000008785	FAM114A1	ENSSSCT00000051161	GO:0005829(cytosol);GO:0005794(Golgi apparatus);GO:0005654(nucleoplasm);GO:0005634(nucleus)	NA	NA	NA	family with sequence similarity 114 member A1 [Source:NCBI gene;Acc:100525173]	1.68433	0.200244	0.81792	0	0.103694	0.0985919	13.3598	3.73982	0.00839224	0.363983	up	yes
ENSSSCG00000010885		ENSSSCT00000033032	NA	NA	NA	NA		2.11735	0.030248	1.04096	0	0.023798	0.075044	32.2592	5.01164	0.00882716	0.372694	up	yes
ENSSSCG00000023729	RF00096	ENSSSCT00000025338	NA	NA	NA	NA	small nucleolar RNA, C/D box 118 [Source:HGNC Symbol;Acc:HGNC:32952]	0.189385	7.37832	17.3112	0.206126	0.231364	0.11445	45.0753	5.49427	0.0109529	0.427611	up	yes
ENSSSCG00000015405		ENSSSCT00000053436;ENSSSCT00000061570	GO:0016021(integral component of membrane);GO:0016020(membrane);GO:0007166(cell surface receptor signaling pathway);GO:0006955(immune response);GO:0006955(immune response)	03320(PPAR signaling pathway);04145(Phagosome);04152(AMPK signaling pathway);04512(ECM-receptor interaction);04640(Hematopoietic cell lineage);04920(Adipocytokine signaling pathway);04931(Insulin resistance);04975(Fat digestion and absorption);05144(Malaria);05144(Malaria)	NA	NA	CD36 molecule [Source:NCBI gene;Acc:733702]	0.0647752	0.0267479	4.37172	0.0718531	0.156419	0.185173	10.7953	3.43233	0.0110456	0.427611	up	yes
ENSSSCG00000011712	P2RY14	ENSSSCT00000040944	GO:0045028(G protein-coupled purinergic nucleotide receptor activity);GO:0035589(G protein-coupled purinergic nucleotide receptor signaling pathway);GO:0016021(integral component of membrane);GO:0016020(membrane);GO:0007186(G protein-coupled receptor signaling pathway);GO:0004930(G protein-coupled receptor activity)	04080(Neuroactive ligand-receptor interaction)	NA	NA	purinergic receptor P2Y14 [Source:NCBI gene;Acc:100524220]	1.08481	0.44783	0.172346	0	0.0421519	0	40.4485	5.33801	0.0111362	0.428745	up	yes
ENSSSCG00000017420	CNP	ENSSSCT00000057074;ENSSSCT00000049227	GO:0048709(oligodendrocyte differentiation);GO:0043209(myelin sheath);GO:0042470(melanosome);GO:0016787(hydrolase activity);GO:0016020(membrane);GO:0009636(response to toxic substance);GO:0009214(cyclic nucleotide catabolic process);GO:0008344(adult locomotory behavior);GO:0007409(axonogenesis);GO:0005829(cytosol);GO:0005737(cytoplasm);GO:0005654(nucleoplasm);GO:0005634(nucleus);GO:0005615(extrac…	NA	NA	NA	2',3'-cyclic nucleotide 3' phosphodiesterase [Source:NCBI gene;Acc:100511587]	2.27567	1.45255	0.308367	0.113225	0.422349	0.255572	5.10219	2.35112	0.0124501	0.449698	up	yes
ENSSSCG00000008111	NPHP1	ENSSSCT00000035691	GO:1903348(positive regulation of bicellular tight junction assembly);GO:0035869(ciliary transition zone);GO:0031514(motile cilium);GO:0005911(cell-cell junction)	NA	NA	NA	nephrocystin 1 [Source:NCBI gene;Acc:100523176]	3.23791	3.0755	1.76031	0.312942	0.48239	0.802173	5.05396	2.33741	0.0126115	0.449698	up	yes
ENSSSCG00000037910	DUSP6	ENSSSCT00000037199	GO:0070373(negative regulation of ERK1 and ERK2 cascade);GO:0060420(regulation of heart growth);GO:0051409(response to nitrosative stress);GO:0043065(positive regulation of apoptotic process);GO:0035335(peptidyl-tyrosine dephosphorylation);GO:0017017(MAP kinase tyrosine/serine/threonine phosphatase activity);GO:0016791(phosphatase activity);GO:0016787(hydrolase activity);GO:0016311(dephosphorylat…	04010(MAPK signaling pathway);05202(Transcriptional misregulation in cancers);05221(Acute myeloid leukemia)	K21946	EC:3.1.3.16;EC:3.1.3.48	dual specificity phosphatase 6 [Source:NCBI gene;Acc:100622968]	3.01509	1.16219	1.07271	0.217478	0	0.351256	9.231	3.20649	0.0140689	0.483805	up	yes
ENSSSCG00000017956	CD68	ENSSSCT00000019540	GO:0016021(integral component of membrane);GO:0016020(membrane);GO:0005765(lysosomal membrane);GO:0005764(lysosome)	04142(Lysosome)	K06501	NA	CD68 molecule [Source:NCBI gene;Acc:103158530]	1.77315	1.28419	6.78312	0.841275	0.500022	0.333568	5.87538	2.55468	0.0153607	0.498532	up	yes
ENSSSCG00000015126	TRIM29	ENSSSCT00000047156;ENSSSCT00000016492	GO:1900181(negative regulation of protein localization to nucleus);GO:0042802(identical protein binding);GO:0008270(zinc ion binding);GO:0005737(cytoplasm);GO:0002039(p53 binding);GO:0000122(negative regulation of transcription by RNA polymerase II);GO:0000122(negative regulation of transcription by RNA polymerase II)	NA	NA	NA	tripartite motif containing 29 [Source:NCBI gene;Acc:100520758]	0.585966	1.64633	0.919841	0.111435	0.444209	0.0445781	5.25161	2.39276	0.0154354	0.498532	up	yes
ENSSSCG00000013352	E2F8	ENSSSCT00000063206;ENSSSCT00000058707	GO:0090575(RNA polymerase II transcription factor complex);GO:0070365(hepatocyte differentiation);GO:0060718(chorionic trophoblast cell differentiation);GO:0060707(trophoblast giant cell differentiation);GO:0051726(regulation of cell cycle);GO:0045944(positive regulation of transcription by RNA polymerase II);GO:0043565(sequence-specific DNA binding);GO:0042803(protein homodimerization activity);…	NA	NA	NA	E2F transcription factor 8 [Source:NCBI gene;Acc:100522785]	1.72768	1.13046	1.28736	0.299541	0.169022	0.55211	4.06154	2.02203	0.017639	0.523434	up	yes
ENSSSCG00000008948	ALB	ENSSSCT00000057761;ENSSSCT00000051801	GO:0070062(extracellular exosome);GO:0051659(maintenance of mitochondrion location);GO:0051087(chaperone binding);GO:0046872(metal ion binding);GO:0043209(myelin sheath);GO:0043066(negative regulation of apoptotic process);GO:0042802(identical protein binding);GO:0032991(protein-containing complex);GO:0030170(pyridoxal phosphate binding);GO:0019836(hemolysis by symbiont of host erythrocytes);GO:0…	04918(Thyroid hormone synthesis);04918(Thyroid hormone synthesis)	NA	NA	albumin [Source:NCBI gene;Acc:396960]	0.320795	0.133874	0.0129012	0	0.0125217	0.00399604	28.3072	4.8231	0.0179633	0.528748	up	yes
ENSSSCG00000032902	KLK7	ENSSSCT00000063704;ENSSSCT00000051806	GO:0097209(epidermal lamellar body);GO:0016787(hydrolase activity);GO:0008236(serine-type peptidase activity);GO:0008233(peptidase activity);GO:0006508(proteolysis);GO:0005615(extracellular space);GO:0004252(serine-type endopeptidase activity);GO:0002803(positive regulation of antibacterial peptide production);GO:0002803(positive regulation of antibacterial peptide production)	NA	NA	NA	kallikrein related peptidase 7 [Source:NCBI gene;Acc:100359349]	4.11577	0.421214	26.2802	1.55506	0	1.45089	10.2521	3.35784	0.0184937	0.534125	up	yes
ENSSSCG00000028536	LHFPL2	ENSSSCT00000027783;ENSSSCT00000063226;ENSSSCT00000062996;ENSSSCT00000051080	GO:1905516(positive regulation of fertilization);GO:0046546(development of primary male sexual characteristics);GO:0046545(development of primary female sexual characteristics);GO:0016021(integral component of membrane);GO:0016020(membrane);GO:0008150(biological_process);GO:0005575(cellular_component);GO:0003674(molecular_function);GO:0003674(molecular_function)	NA	NA	NA	LHFPL tetraspan subfamily member 2 [Source:NCBI gene;Acc:100523234]	1.05361	0.685759	4.46451	0.408606	0.81717	0.164302	4.46298	2.15801	0.0187469	0.535498	up	yes
ENSSSCG00000017336		ENSSSCT00000018872	NA	NA	NA	NA	hexamethylene bisacetamide inducible 1 [Source:NCBI gene;Acc:100520763]	26.3111	4.19932	7.9374	0	0	2.44745	15.7093	3.97355	0.0190991	0.539754	up	yes
ENSSSCG00000026991	LURAP1	ENSSSCT00000024796	GO:0043231(intracellular membrane-bounded organelle);GO:0043123(positive regulation of I-kappaB kinase/NF-kappaB signaling);GO:0005737(cytoplasm);GO:0001819(positive regulation of cytokine production)	NA	NA	NA	leucine rich adaptor protein 1 [Source:NCBI gene;Acc:100525230]	0.28984	0	0.310142	0	0	0.004968	120.769	6.91611	0.0193548	0.540157	up	yes
ENSSSCG00000000478	GRIP1	ENSSSCT00000062302	GO:0045121(membrane raft);GO:0043005(neuron projection);GO:0035259(glucocorticoid receptor binding);GO:0030159(receptor signaling complex scaffold activity);GO:0016358(dendrite development);GO:0008104(protein localization);GO:0008022(protein C-terminus binding);GO:0005886(plasma membrane)	NA	NA	NA	glutamate receptor interacting protein 1 [Source:NCBI gene;Acc:100514286]	0.558816	0.328269	3.38037	0.229342	0.441291	0.131236	5.32189	2.41194	0.0203085	0.554752	up	yes
ENSSSCG00000034379	MAP2K3	ENSSSCT00000037633;ENSSSCT00000034463;ENSSSCT00000038854;ENSSSCT00000048437	GO:0060048(cardiac muscle contraction);GO:0045893(positive regulation of transcription, DNA-templated);GO:0045860(positive regulation of protein kinase activity);GO:0043536(positive regulation of blood vessel endothelial cell migration);GO:0042035(regulation of cytokine biosynthetic process);GO:0038066(p38MAPK cascade);GO:0035924(cellular response to vascular endothelial growth factor stimulus);G…	04010(MAPK signaling pathway);04015(Rap1 signaling pathway);04218(Cellular senescence);04620(Toll-like receptor signaling pathway);04664(Fc epsilon RI signaling pathway);04668(TNF signaling pathway);04750(Inflammatory mediator regulation of TRP channels);04912(GnRH signaling pathway);05014(Amyotrophic lateral sclerosis (ALS));05145(Toxoplasmosis);05164(Influenza A);05169(Epstein-Barr virus infect…	K04432	EC:2.7.12.2	mitogen-activated protein kinase kinase 3 [Source:NCBI gene;Acc:110256149]	0.371819	1.24856	0.135263	0.113469	0.0930731	0.0367772	7.21536	2.85107	0.0213324	0.561505	up	yes
ENSSSCG00000036734		ENSSSCT00000038077	NA	NA	NA	NA		7.9313	5.3337	2.55648	0.190509	1.76508	0.840287	5.65886	2.50051	0.023484	0.57834	up	yes
ENSSSCG00000022206	UOX	ENSSSCT00000024132	GO:0055114(oxidation-reduction process);GO:0019628(urate catabolic process);GO:0016491(oxidoreductase activity);GO:0006144(purine nucleobase metabolic process);GO:0005777(peroxisome);GO:0004846(urate oxidase activity)	00230(Purine metabolism);00232(Caffeine metabolism)	K00365	EC:1.7.3.3	urate oxidase [Source:NCBI gene;Acc:397510]	0.516115	1.33237	0.305296	0	0.082679	0	26.05	4.70321	0.0245303	0.58175	up	yes
ENSSSCG00000036136	BHLHE40	ENSSSCT00000056298	GO:0070888(E-box binding);GO:0046983(protein dimerization activity);GO:0046982(protein heterodimerization activity);GO:0045892(negative regulation of transcription, DNA-templated);GO:0043433(negative regulation of DNA-binding transcription factor activity);GO:0043426(MRF binding);GO:0043425(bHLH transcription factor binding);GO:0043153(entrainment of circadian clock by photoperiod);GO:0042803(pro…	04710(Circadian rhythm)	K03729	NA	basic helix-loop-helix family member e40 [Source:NCBI gene;Acc:100514873]	1.0059	5.30653	0.862337	0.481435	0.951741	0.047749	4.84479	2.27643	0.0249322	0.588733	up	yes
ENSSSCG00000008072	ASPN	ENSSSCT00000008845	GO:0070171(negative regulation of tooth mineralization);GO:0031012(extracellular matrix);GO:0030512(negative regulation of transforming growth factor beta receptor signaling pathway);GO:0030282(bone mineralization);GO:0005518(collagen binding);GO:0005509(calcium ion binding)	NA	NA	NA	asporin [Source:NCBI gene;Acc:100511749]	1.93222	0.2698	0.102546	0.095567	0.072526	0	13.7101	3.77717	0.0285404	0.634522	up	yes
ENSSSCG00000009111	SYNPO2	ENSSSCT00000009978;ENSSSCT00000049872	GO:0051393(alpha-actinin binding);GO:0043231(intracellular membrane-bounded organelle);GO:0032233(positive regulation of actin filament bundle assembly);GO:0031005(filamin binding);GO:0030018(Z disc);GO:0015629(actin cytoskeleton);GO:0005925(focal adhesion);GO:0005829(cytosol);GO:0005634(nucleus);GO:0003779(actin binding);GO:0001725(stress fiber);GO:0001725(stress fiber)	NA	NA	NA	synaptopodin 2 [Source:NCBI gene;Acc:100525414]	0.134482	0.0128799	0.31283	0.0109041	0.0240987	0.00271883	12.1997	3.60877	0.028671	0.634522	up	yes
ENSSSCG00000027872	MYBL1	ENSSSCT00000063802;ENSSSCT00000024074	GO:0045944(positive regulation of transcription by RNA polymerase II);GO:0045893(positive regulation of transcription, DNA-templated);GO:0006355(regulation of transcription, DNA-templated);GO:0005634(nucleus);GO:0003677(DNA binding);GO:0001228(DNA-binding transcription activator activity, RNA polymerase II-specific);GO:0000978(RNA polymerase II proximal promoter sequence-specific DNA binding);GO:…	NA	NA	NA	MYB proto-oncogene like 1 [Source:NCBI gene;Acc:100524984]	1.19922	0.510316	0.55621	0.124231	0.114936	0.187696	5.30792	2.40815	0.0287613	0.634522	up	yes
ENSSSCG00000026618	CAVIN2	ENSSSCT00000025082	GO:0097320(plasma membrane tubulation);GO:0045121(membrane raft);GO:0015629(actin cytoskeleton);GO:0005901(caveola);GO:0005886(plasma membrane);GO:0005829(cytosol);GO:0005737(cytoplasm);GO:0005654(nucleoplasm);GO:0005080(protein kinase C binding);GO:0001786(phosphatidylserine binding)	NA	NA	NA	caveolae associated protein 2 [Source:NCBI gene;Acc:100517010]	0.417949	0.662453	1.44404	0.2115	0	0.08456	8.52679	3.092	0.031013	0.667094	up	yes
ENSSSCG00000000182	WNT10B	ENSSSCT00000044121	GO:0120163(negative regulation of cold-induced thermogenesis);GO:0090263(positive regulation of canonical Wnt signaling pathway);GO:0071425(hematopoietic stem cell proliferation);GO:0071407(cellular response to organic cyclic compound);GO:0071374(cellular response to parathyroid hormone stimulus);GO:0071320(cellular response to cAMP);GO:0071310(cellular response to organic substance);GO:0061196(f…	04150(mTOR signaling pathway);04310(Wnt signaling pathway);04390(Hippo signaling pathway);04550(Signaling pathways regulating pluripotency of stem cells);04916(Melanogenesis);05165(Human papillomavirus infection);05166(HTLV-I infection);05200(Pathways in cancer);05205(Proteoglycans in cancer);05217(Basal cell carcinoma);05224(Breast cancer)	NA	NA	Wnt family member 10B [Source:NCBI gene;Acc:100126276]	0.938537	0.0810078	0.468397	0.0924655	0	0.00905137	14.6571	3.87353	0.0338714	0.693508	up	yes
ENSSSCG00000012018	CHODL	ENSSSCT00000053743;ENSSSCT00000013149;ENSSSCT00000052987	GO:0050772(positive regulation of axonogenesis);GO:0048471(perinuclear region of cytoplasm);GO:0016021(integral component of membrane);GO:0016020(membrane);GO:0010975(regulation of neuron projection development);GO:0005737(cytoplasm);GO:0005737(cytoplasm)	NA	NA	NA	chondrolectin [Source:NCBI gene;Acc:100520642]	0.131611	0	8.53366	0.218658	0.484049	0.0121699	12.1213	3.59948	0.0372047	0.726723	up	yes
ENSSSCG00000036907	NMB	ENSSSCT00000055284	GO:0007218(neuropeptide signaling pathway)	04080(Neuroactive ligand-receptor interaction)	K05223	NA	neuromedin B [Source:NCBI gene;Acc:100141313]	10.5914	10.9379	1.5695	0.087956	0.946681	2.76543	6.07854	2.60373	0.0378276	0.730705	up	yes
ENSSSCG00000004699	ELL3	ENSSSCT00000005189	GO:2000179(positive regulation of neural precursor cell proliferation);GO:1902166(negative regulation of intrinsic apoptotic signaling pathway in response to DNA damage by p53 class mediator);GO:1901797(negative regulation of signal transduction by p53 class mediator);GO:0050769(positive regulation of neurogenesis);GO:0048863(stem cell differentiation);GO:0045944(positive regulation of transcript…	NA	NA	NA	elongation factor for RNA polymerase II 3 [Source:NCBI gene;Acc:100156183]	2.77086	0.590527	3.45145	0.426229	0.686266	0.100203	5.61792	2.49004	0.039085	0.731281	up	yes
ENSSSCG00000034916	GORASP1	ENSSSCT00000044137;ENSSSCT00000040350	GO:0061951(establishment of protein localization to plasma membrane);GO:0050774(negative regulation of dendrite morphogenesis);GO:0007030(Golgi organization);GO:0006487(protein N-linked glycosylation);GO:0005794(Golgi apparatus);GO:0005794(Golgi apparatus)	NA	NA	NA	golgi reassembly stacking protein 1 [Source:NCBI gene;Acc:100518933]	1.26022	0.264556	0.0128006	0.0434976	0.0389116	0.0721565	9.94772	3.31437	0.0396403	0.731281	up	yes
ENSSSCG00000025955	SSBP4	ENSSSCT00000054589	GO:0045944(positive regulation of transcription by RNA polymerase II);GO:0005634(nucleus);GO:0003697(single-stranded DNA binding);GO:0001228(DNA-binding transcription activator activity, RNA polymerase II-specific);GO:0000978(RNA polymerase II proximal promoter sequence-specific DNA binding)	NA	NA	NA	single stranded DNA binding protein 4 [Source:NCBI gene;Acc:100625524]	4.55356	2.41672	1.3637	0.396672	0.301606	1.1299	4.55862	2.1886	0.0415386	0.741831	up	yes
ENSSSCG00000027667	EML1	ENSSSCT00000040196;ENSSSCT00000065578	GO:1990023(mitotic spindle midzone);GO:0097431(mitotic spindle pole);GO:0015631(tubulin binding);GO:0015630(microtubule cytoskeleton);GO:0008017(microtubule binding);GO:0007420(brain development);GO:0007405(neuroblast proliferation);GO:0007052(mitotic spindle organization);GO:0005829(cytosol);GO:0002244(hematopoietic progenitor cell differentiation);GO:0000226(microtubule cytoskeleton organizatio…	NA	NA	NA	echinoderm microtubule associated protein like 1 [Source:NCBI gene;Acc:100628185]	0.580991	0.279872	0.0719824	0.0466139	0.0331664	0	11.6927	3.54753	0.048174	0.78668	up	yes
ENSSSCG00000005249	FAM189A2	ENSSSCT00000005783	GO:0016021(integral component of membrane);GO:0016020(membrane)	NA	NA	NA	family with sequence similarity 189 member A2 [Source:NCBI gene;Acc:100154289]	0.521753	1.86085	0.831054	0.126181	0.341552	0.178802	4.97057	2.31341	0.0498443	0.79204	up	yes
