# Supplementary material for: Single-Cell Transcriptome Profiling Revealed That Vitrification of Somatic Cloned Porcine Blastocysts Causes Substantial Perturbations in Gene Expression
Source: Front Genet. 2020 Jul 24;11:640. doi: 10.3389/fgene.2020.00640 (PMC7394247; doi:10.3389/fgene.2020.00640)
Supplement: Supplementary Table 5 — GO analysis of differentially expressed genes in vitrified and fresh porcine cloned blastocyst. [file Table_5.XLSX]

## Sheet: Sheet1
Supplementary Table 5. GO analysis of differentially expressed genes in vitrified and fresh porcine cloned blastocyst
GO_ID	GO_Term	GO_function	GO_class	Genes	S gene number	TS gene number	B gene number	TB gene number	pvalue
GO:0008483	transaminase activity	molecular_function	6	BCAT1;ETNPPL;GOT2;PSAT1;	5	437	16	12054	0.00019192
GO:0006807	nitrogen compound metabolic process	biological_process	4	CPS1;SGPL1;TIPARP;VNN1;	5	437	17	12054	0.000263838
GO:0006865	amino acid transport	biological_process	9	SLC7A11;SLC7A1;SLC7A3;SLC7A5	4	437	10	12054	0.000300662
GO:0072593	reactive oxygen species metabolic process	biological_process	5	BNIP3;CTGF;DDIT4;PDK4;PRDX4;SOD1	6	437	28	12054	0.000418899
GO:0015181	arginine transmembrane transporter activity	molecular_function	10	SLC7A1;SLC7A3;	3	437	6	12054	0.00087215
GO:0006749	glutathione metabolic process	biological_process	8	GCLM;GSTZ1;MGST1;SLC7A11;SOD1	5	437	23	12054	0.00119868
GO:0001540	amyloid-beta binding	molecular_function	6	ADRB2;APOA1;CST3;LDLR;TLR2;	6	437	34	12054	0.00124421
GO:0031694	alpha-2A adrenergic receptor binding	molecular_function	8	APLP1;UCHL1	2	437	2	12054	0.00131142
GO:0030072	peptide hormone secretion	biological_process	9	EDN1;SMPD3	2	437	2	12054	0.00131142
GO:1903974	positive regulation of cellular response to macrophage colony-stimulating factor stimulus	NA	NA	TLR2;TLR4	2	437	2	12054	0.00131142
GO:0120163	negative regulation of cold-induced thermogenesis	NA	NA	ABHD6;ACOT13;ARRDC3;PGAM5;TLR4;WNT10B	6	437	35	12054	0.00145642
GO:0051920	peroxiredoxin activity	molecular_function	6	PRDX4;PRDX6;	3	437	7	12054	0.00148526
GO:0000288	nuclear-transcribed mRNA catabolic process, deadenylation-dependent decay	biological_process	11	RC3H1;ZFP36L1;ZFP36L2	3	437	7	12054	0.00148526
GO:0008210	estrogen metabolic process	biological_process	6	HSD17B4;SGPL1;TIPARP	3	437	7	12054	0.00148526
GO:0045471	response to ethanol	biological_process	7	FYN;GOT2;SOD1	3	437	7	12054	0.00148526
GO:1990090	cellular response to nerve growth factor stimulus	biological_process	8	NTRK3;STMN2;TAC1	3	437	7	12054	0.00148526
GO:0060119	inner ear receptor cell development	biological_process	12	ATP8B1;GABRB3;NAGLU	3	437	7	12054	0.00148526
GO:0006979	response to oxidative stress	biological_process	5	GCLM;MSRB3;NQO1;PRDX4;PRDX6;SOD1;STC2;TXNIP;	9	437	76	12054	0.00164789
GO:0008652	cellular amino acid biosynthetic process	biological_process	7	ASNS;BCAT1;PSAT1;PYCR1	4	437	15	12054	0.00169149
GO:0002084	protein depalmitoylation	biological_process	9	ABHD12;LYPLAL1;PPT1	3	437	8	12054	0.00231269
GO:0015179	L-amino acid transmembrane transporter activity	molecular_function	9	SLC7A11;SLC7A5;SLC7A7	3	437	8	12054	0.00231269
GO:1902475	L-alpha-amino acid transmembrane transport	biological_process	8	SLC7A3;SLC7A5;SLC7A7	3	437	8	12054	0.00231269
GO:0046475	glycerophospholipid catabolic process	biological_process	8	ABHD12;GPCPD1;PRDX6	3	437	8	12054	0.00231269
GO:0045947	negative regulation of translational initiation	biological_process	10	EIF4EBP1;EIF4EBP3;PAIP2B	3	437	8	12054	0.00231269
GO:0071320	cellular response to cAMP	biological_process	8	AKAP6;AQP9;CPS1;WNT10B;ZFP36L1	5	437	27	12054	0.00255255
GO:0060021	roof of mouth development	biological_process	5	BMPR1A;BNC2;DHRS3;GABRB3;SGPL1;SNAI1;TIPARP	7	437	52	12054	0.00256003
GO:1901224	positive regulation of NIK/NF-kappaB signaling	biological_process	10	PDCD4;RC3H1;RC3H2;RTKN2;TLR2;TLR4	6	437	39	12054	0.00259108
GO:0031526	brush border membrane	cellular_component	8	B4GALT1;LIMA1;LRP2;SLC7A11	4	437	17	12054	0.00278442
GO:0001725	stress fiber	cellular_component	12	ACTA1;FBLIM1;LIMA1;MYL9;PGM5;SYNPO2	6	437	41	12054	0.00335995
GO:0047372	acylglycerol lipase activity	molecular_function	7	ABHD12;ABHD6;FAAH	3	437	9	12054	0.00337619
GO:0046914	transition metal ion binding	molecular_function	7	APLP1;S100A4;S100A5	3	437	9	12054	0.00337619
GO:0040015	negative regulation of multicellular organism growth	biological_process	7	ADRB2;GDF15;STC2	3	437	9	12054	0.00337619
GO:0060048	cardiac muscle contraction	biological_process	9	MAP2K3;MYL3;SCN3B;TAZ;	5	437	29	12054	0.00353809
GO:0006629	lipid metabolic process	biological_process	5	ACADL;ELOVL2;FADS3;GDPD2;GPCPD1;HMGCS1;LDLR;PLCD1;PLPP1;PRDX6;SLC16A1;TAMM41;WNT10B	13	437	152	12054	0.00353968
GO:0030299	intestinal cholesterol absorption	biological_process	8	LDLR;LIMA1	2	437	3	12054	0.00383959
GO:0048382	mesendoderm development	biological_process	5	BMPR1A;ZFP36L1	2	437	3	12054	0.00383959
GO:0003955	NAD(P)H dehydrogenase (quinone) activity	molecular_function	7	CBR4;NQO1	2	437	3	12054	0.00383959
GO:0046464	acylglycerol catabolic process	biological_process	8	ABHD12;ABHD6	2	437	3	12054	0.00383959
GO:0042035	regulation of cytokine biosynthetic process	biological_process	7	MAP2K3;ZNF287	2	437	3	12054	0.00383959
GO:0097201	negative regulation of transcription from RNA polymerase II promoter in response to stress	biological_process	13	BAG3;DNAJB1	2	437	3	12054	0.00383959
GO:0061418	regulation of transcription from RNA polymerase II promoter in response to hypoxia	biological_process	14	BACH1;EGR1	2	437	3	12054	0.00383959
GO:0006564	L-serine biosynthetic process	biological_process	10	PSAT1;PSPH	2	437	3	12054	0.00383959
GO:0050665	hydrogen peroxide biosynthetic process	biological_process	6	CYP1A1;SOD1	2	437	3	12054	0.00383959
GO:0071638	negative regulation of monocyte chemotactic protein-1 production	biological_process	9	ERBIN;SOCS5	2	437	3	12054	0.00383959
GO:0015809	arginine transport	biological_process	7	SLC7A1;SLC7A3	2	437	3	12054	0.00383959
GO:0008474	palmitoyl-(protein) hydrolase activity	molecular_function	7	ABHD12;LYPLAL1;PPT1	3	437	10	12054	0.00469427
GO:0030170	pyridoxal phosphate binding	molecular_function	6	ALB;ETNPPL;GOT2;SGPL1;SRR;	6	437	45	12054	0.00539006
GO:0006418	tRNA aminoacylation for protein translation	biological_process	12	GARS;MARS;NARS;SARS;WARS	5	437	32	12054	0.00548892
GO:0001525	angiogenesis	biological_process	10	AMOTL2;CLIC4;CTGF;GNA13;KLF5;NUS1;PECAM1;PLCD1;POFUT1;SAT1	10	437	109	12054	0.00615221
GO:0007339	binding of sperm to zona pellucida	biological_process	8	B4GALT1;FETUB;ZPBP2;ZPBP	4	437	21	12054	0.00624398
GO:0071404	cellular response to low-density lipoprotein particle stimulus	biological_process	8	LDLR;PPARG;SOCS5	3	437	11	12054	0.0062825
GO:0008209	androgen metabolic process	biological_process	6	HSD17B4;SGPL1;TIPARP	3	437	11	12054	0.0062825
GO:0036120	cellular response to platelet-derived growth factor stimulus	biological_process	8	FYN;MARS;YES1	3	437	11	12054	0.0062825
GO:0006919	activation of cysteine-type endopeptidase activity involved in apoptotic process	biological_process	14	APAF1;BAD;F2R;F3;PMAIP1;PPARG	6	437	47	12054	0.0066878
GO:0043014	alpha-tubulin binding	molecular_function	7	EFHC1;FYN;HSPH1;TAOK1	4	437	22	12054	0.00741674
GO:0030168	platelet activation	biological_process	6	F2R;FGB;GNA13;RAP2B	4	437	22	12054	0.00741674
GO:0097638	L-arginine import across plasma membrane	biological_process	9	SLC7A3;	2	437	4	12054	0.00749496
GO:0071398	cellular response to fatty acid	biological_process	7	LDLR;PDK4	2	437	4	12054	0.00749496
GO:0015174	basic amino acid transmembrane transporter activity	molecular_function	9	SLC7A3;SLC7A7	2	437	4	12054	0.00749496
GO:0016602	CCAAT-binding factor complex	cellular_component	10	NFYA;NFYB	2	437	4	12054	0.00749496
GO:2000628	regulation of miRNA metabolic process	biological_process	11	RC3H1;RC3H2	2	437	4	12054	0.00749496
GO:0045629	negative regulation of T-helper 2 cell differentiation	biological_process	15	SOCS5;	2	437	4	12054	0.00749496
GO:1901991	negative regulation of mitotic cell cycle phase transition	biological_process	9	ZFP36L1;ZFP36L2	2	437	4	12054	0.00749496
GO:0061470	T follicular helper cell differentiation	biological_process	13	RC3H1;RC3H2	2	437	4	12054	0.00749496
GO:0006563	L-serine metabolic process	biological_process	9	PSPH;SRR	2	437	4	12054	0.00749496
GO:0004488	methylenetetrahydrofolate dehydrogenase (NADP+) activity	molecular_function	7	MTHFD1L;MTHFD2	2	437	4	12054	0.00749496
GO:0010742	macrophage derived foam cell differentiation	biological_process	8	PPARG;SOAT1	2	437	4	12054	0.00749496
GO:1903352	L-ornithine transmembrane transport	biological_process	9	SLC7A3;	2	437	4	12054	0.00749496
GO:0051087	chaperone binding	molecular_function	5	ALB;BAG3;DNAJB1;FGB;LRP2;SACS;SOD1	7	437	63	12054	0.00753695
GO:0004812	aminoacyl-tRNA ligase activity	molecular_function	7	GARS;MARS;NARS;SARS;WARS	5	437	35	12054	0.00809746
GO:0061158	3'-UTR-mediated mRNA destabilization	biological_process	12	RC3H1;ZFP36L1;ZFP36L2	3	437	12	12054	0.00815371
GO:0005158	insulin receptor binding	molecular_function	6	ENPP1;GRB10;LMBRD1	3	437	12	12054	0.00815371
GO:0030097	hemopoiesis	biological_process	6	CNN2;RTKN2;SGPL1;TAZ;TIPARP;ZFP36L2	6	437	49	12054	0.00819828
GO:0030148	sphingolipid biosynthetic process	biological_process	7	CERS3;ELOVL2;KDSR;SGMS2	4	437	23	12054	0.00872581
GO:0055114	oxidation-reduction process	biological_process	5	ACADL;ALDH1A1;ALDH2;ALDH3B2;CBR4;CYP1A1;DHRS3;DHRS7;DUS1L;FADS3;GLRX5;HSD17B4;IVD;KDSR;MGST1;MSRB3;MTHFD1L;MTHFD2;NQO1;PAM;PECR;PRDX4;PRDX6;PYCR1;SOD1;UOX;	27	437	459	12054	0.00918404
GO:0043536	positive regulation of blood vessel endothelial cell migration	biological_process	13	MAP2K3;NUS1;SP1;TMSB4X	4	437	24	12054	0.010177
GO:0035914	skeletal muscle cell differentiation	biological_process	7	BTG2;EGR1;FOXN2;KLF5;SAP30	5	437	37	12054	0.0102501
GO:0002076	osteoblast development	biological_process	8	LIMD1;PTHLH;TNN	3	437	13	12054	0.0103182
GO:0000062	fatty-acyl-CoA binding	molecular_function	6	ACBD4;SOAT1;	3	437	13	12054	0.0103182
GO:0016491	oxidoreductase activity	molecular_function	4	ACADL;ALDH1A1;ALDH2;ALDH3B2;BDH2;CBR4;CYP1A1;DHRS7;FADS3;HSD17B4;IVD;KDSR;MSRB3;NQO1;PRDX4;PRDX6;PYCR1;SOD1;UOX;	20	437	315	12054	0.0108627
GO:0007166	cell surface receptor signaling pathway	biological_process	7	ADGRE3;CD86;EDN1;FYN;SCTR;TSPAN2;TSPAN33;TSPAN3;	9	437	102	12054	0.0116467
GO:0000050	urea cycle	biological_process	8	ARG2;CPS1	2	437	5	12054	0.0121928
GO:2000320	negative regulation of T-helper 17 cell differentiation	biological_process	15	RC3H1;RC3H2	2	437	5	12054	0.0121928
GO:1905461	positive regulation of vascular associated smooth muscle cell apoptotic process	NA	NA	PDCD4;PPARG	2	437	5	12054	0.0121928
GO:0015189	L-lysine transmembrane transporter activity	molecular_function	10	SLC7A3;	2	437	5	12054	0.0121928
GO:0060613	fat pad development	biological_process	9	ARRDC3;TBL1XR1	2	437	5	12054	0.0121928
GO:0008379	thioredoxin peroxidase activity	molecular_function	7	PRDX4;	2	437	5	12054	0.0121928
GO:0002829	negative regulation of type 2 immune response	biological_process	7	ARG2;	2	437	5	12054	0.0121928
GO:1904447	folate import across plasma membrane	NA	NA	FOLR1;LRP2	2	437	5	12054	0.0121928
GO:0046325	negative regulation of glucose import	biological_process	11	ENPP1;GRB10	2	437	5	12054	0.0121928
GO:0060982	coronary artery morphogenesis	biological_process	11	ARID2;LRP2	2	437	5	12054	0.0121928
GO:0000064	L-ornithine transmembrane transporter activity	molecular_function	10	SLC7A3;	2	437	5	12054	0.0121928
GO:0055129	L-proline biosynthetic process	biological_process	11	PYCR1;	2	437	5	12054	0.0121928
GO:0070508	cholesterol import	biological_process	8	APOA1;LDLR	2	437	5	12054	0.0121928
GO:0032049	cardiolipin biosynthetic process	biological_process	9	TAMM41;TAZ	2	437	5	12054	0.0121928
GO:0009897	external side of plasma membrane	cellular_component	6	ANXA5;B4GALT1;BMPR1A;CD86;FGB;HFE;LDLR;LRP2;PECAM1;TLR4;TMC1;	12	437	158	12054	0.0123943
GO:1904646	cellular response to amyloid-beta	NA	NA	ADRB2;CACNA2D1;TLR4	3	437	14	12054	0.0127841
GO:0042744	hydrogen peroxide catabolic process	biological_process	6	PRDX4;PRDX6;	3	437	14	12054	0.0127841
GO:0008144	drug binding	molecular_function	4	ALB;FOLR1;GLRB;PPARG	4	437	27	12054	0.0154361
GO:0004364	glutathione transferase activity	molecular_function	6	GSTA2;GSTZ1;MGST1	3	437	15	12054	0.0155573
GO:0046328	regulation of JNK cascade	biological_process	12	PHLPP1;RAP2A;RAP2B	3	437	15	12054	0.0155573
GO:0004602	glutathione peroxidase activity	molecular_function	7	CLIC2;MGST1;PRDX6	3	437	15	12054	0.0155573
GO:0030145	manganese ion binding	molecular_function	8	ARG2;B4GALT1;EXTL2;MGAT5;PEPD	5	437	41	12054	0.015667
GO:0007052	mitotic spindle organization	biological_process	8	EFHC1;EML1;KIF4A;TUBG1	4	437	28	12054	0.017506
GO:0071702	organic substance transport	biological_process	6	MFSD2A;SLC7A11	2	437	6	12054	0.0178532
GO:0015193	L-proline transmembrane transporter activity	molecular_function	10	SLC1A4;SLC36A2	2	437	6	12054	0.0178532
GO:0060117	auditory receptor cell development	biological_process	12	TMC1;	2	437	6	12054	0.0178532
GO:0061626	pharyngeal arch artery morphogenesis	biological_process	10	BMPR1A;FOLR1	2	437	6	12054	0.0178532
GO:1903401	L-lysine transmembrane transport	biological_process	9	SLC7A3;	2	437	6	12054	0.0178532
GO:0031005	filamin binding	molecular_function	6	FBLIM1;SYNPO2	2	437	6	12054	0.0178532
GO:0010827	regulation of glucose transmembrane transport	biological_process	9	EDN1;YES1	2	437	6	12054	0.0178532
GO:0015824	proline transport	biological_process	7	SLC1A4;SLC36A2	2	437	6	12054	0.0178532
GO:0090084	negative regulation of inclusion body assembly	biological_process	7	DNAJB1;SACS	2	437	6	12054	0.0178532
GO:0090277	positive regulation of peptide hormone secretion	biological_process	11	FGB;HFE	2	437	6	12054	0.0178532
GO:0038066	p38MAPK cascade	biological_process	11	MAP2K3;ZFP36L1	2	437	6	12054	0.0178532
GO:0035524	proline transmembrane transport	biological_process	8	SLC1A4;SLC36A2	2	437	6	12054	0.0178532
GO:0000774	adenyl-nucleotide exchange factor activity	molecular_function	8	BAG3;HSPH1	2	437	6	12054	0.0178532
GO:0014070	response to organic cyclic compound	biological_process	6	EPHX1;SLC7A11	2	437	6	12054	0.0178532
GO:0002526	acute inflammatory response	biological_process	7	B4GALT1;VNN1	2	437	6	12054	0.0178532
GO:0097197	tetraspanin-enriched microdomain	cellular_component	7	TSPAN15;TSPAN33	2	437	6	12054	0.0178532
GO:0003223	ventricular compact myocardium morphogenesis	biological_process	13	BMPR1A;LRP2	2	437	6	12054	0.0178532
GO:1900122	positive regulation of receptor binding	biological_process	8	BDNF;HFE	2	437	6	12054	0.0178532
GO:0015180	L-alanine transmembrane transporter activity	molecular_function	11	SLC1A4;SLC36A2	2	437	6	12054	0.0178532
GO:0015808	L-alanine transport	biological_process	8	SLC1A4;SLC36A2	2	437	6	12054	0.0178532
GO:0008656	cysteine-type endopeptidase activator activity involved in apoptotic process	molecular_function	7	APAF1;BAD	2	437	6	12054	0.0178532
GO:0046902	regulation of mitochondrial membrane permeability	biological_process	7	BAD;BNIP3	2	437	6	12054	0.0178532
GO:1902476	chloride transmembrane transport	biological_process	9	CLIC2;CLIC4;GABRB3;GLRB;SLC1A4;SLC26A2	6	437	58	12054	0.0180953
GO:0003824	catalytic activity	molecular_function	3	AMACR;BCAT1;DUS1L;EDEM3;ENPP1;EPHX1;ETNPPL;GATB;GOT2;GSTZ1;HMGCS1;MTFMT;MTHFD2;PAM;PHLPP1;PPCDC;PRDX6;PSAT1;SGPL1;	20	437	333	12054	0.0188707
GO:0032496	response to lipopolysaccharide	biological_process	7	CPS1;ERBIN;F2R;SLPI;SRR;TLR4	6	437	59	12054	0.0195487
GO:0055085	transmembrane transport	biological_process	5	AQP9;MFSD2A;MFSD8;SLC15A1;SLC16A1;SLC1A4;SLC1A5;SLC20A1;SLC25A4;SLC26A2;SLC39A4;SLC46A3;SLC7A11;SLC7A1;SLC7A3;SLC7A4;SLC7A5;SLC7A7;SLCO1A2;SLCO2A1;VDAC3;	22	437	378	12054	0.0197017
GO:0006487	protein N-linked glycosylation	biological_process	9	B4GALT1;GORASP1;MGAT5;TMEM165	4	437	29	12054	0.0197409
GO:0005739	mitochondrion	cellular_component	9	ABHD6;ACADL;ACOT13;ALDH2;AMACR;ARG2;BAD;BCAT1;BDNF;BNIP3;CD3EAP;CLIC4;CPS1;DDIT4;FECH;GARS;GATB;GATM;GLRX5;GOT2;GSTZ1;GUF1;HK1;ISG12(A);IVD;MGST1;MPC2;MSRB3;MTHFD1L;PECR;PGAM5;PMAIP1;PYCR1;RAB32;SACS;SLC25A4;SOD1;TAMM41;TAZ;USP48;VDAC3;	42	437	838	12054	0.0200013
GO:0022857	transmembrane transporter activity	molecular_function	4	SLC15A1;SLC25A4;SLC7A11;SLC7A1;SLC7A3;SLC7A4;SLC7A5;SLC7A7;	9	437	112	12054	0.020423
GO:0070527	platelet aggregation	biological_process	7	FGB;RAP2B;SLC7A11	3	437	17	12054	0.0220397
GO:0005576	extracellular region	cellular_component	3	ALB;APOA1;BDNF;CCL1;CCL27;CELA2A;CST3;CTGF;DNPEP;EDN1;FETUB;FGF21;GDF15;GLIPR2;PAM;PPT1;PTHLH;SLPI;STC2;TAC1;WNT10B;ZPBP2;ZPBP	23	437	405	12054	0.0224168
GO:0030334	regulation of cell migration	biological_process	8	AMOTL2;FLNA;GNA13;LMO4;PECAM1;TMSB4X	6	437	62	12054	0.0243804
GO:0045121	membrane raft	cellular_component	5	CAVIN2;FYN;GRIP1;HK1;PECAM1;PPT1;RAP2B;TLR2	8	437	97	12054	0.0243854
GO:0051246	regulation of protein metabolic process	biological_process	6	LDLR;WNT10B	2	437	7	12054	0.0244004
GO:0035195	gene silencing by miRNA	biological_process	11	LIMD1;TNRC6C	2	437	7	12054	0.0244004
GO:1901381	positive regulation of potassium ion transmembrane transport	biological_process	9	AKAP6;FLNA	2	437	7	12054	0.0244004
GO:0048678	response to axon injury	biological_process	6	FOLR1;SOD1	2	437	7	12054	0.0244004
GO:0045577	regulation of B cell differentiation	biological_process	10	ZFP36L1;ZFP36L2	2	437	7	12054	0.0244004
GO:0019825	oxygen binding	molecular_function	4	ALB;RAB32	2	437	7	12054	0.0244004
GO:0009303	rRNA transcription	biological_process	11	MARS;NPM3	2	437	7	12054	0.0244004
GO:0048535	lymph node development	biological_process	6	RC3H1;RC3H2	2	437	7	12054	0.0244004
GO:0071223	cellular response to lipoteichoic acid	biological_process	7	TLR2;TLR4	2	437	7	12054	0.0244004
GO:0008190	eukaryotic initiation factor 4E binding	molecular_function	6	EIF4EBP1;EIF4EBP3	2	437	7	12054	0.0244004
GO:0086002	cardiac muscle cell action potential involved in contraction	biological_process	10	CACNA2D1;SCN3B	2	437	7	12054	0.0244004
GO:0051764	actin crosslink formation	biological_process	8	FLNA;MARCKS	2	437	7	12054	0.0244004
GO:0030193	regulation of blood coagulation	biological_process	7	F2R;SERPING1	2	437	7	12054	0.0244004
GO:0006644	phospholipid metabolic process	biological_process	7	APOA1;PLA2G16;PLPP1;TAZ	4	437	31	12054	0.0247177
GO:0016209	antioxidant activity	molecular_function	3	PRDX4;PRDX6;	3	437	18	12054	0.0257519
GO:0050804	modulation of chemical synaptic transmission	biological_process	8	BDNF;PXK;SLC7A11	3	437	18	12054	0.0257519
GO:0006520	cellular amino acid metabolic process	biological_process	6	GOT2;SRR;	3	437	18	12054	0.0257519
GO:0043065	positive regulation of apoptotic process	biological_process	9	ANXA5;B4GALT1;BAD;BNIP3;DUSP6;ECT2;GADD45B;NTRK3;PHLDA3;SCIN;WNT10B;	12	437	176	12054	0.026597
GO:0000187	activation of MAPK activity	biological_process	13	GDF15;MAP2K3;NTRK3;SOD1;TLR4;	6	437	64	12054	0.02801
GO:0070062	extracellular exosome	cellular_component	7	ALB;CD86;GARS;NAGLU;RAP2B	5	437	48	12054	0.0291751
GO:0005102	signaling receptor binding	molecular_function	5	AMACR;BDNF;EDN1;ERBIN;F2R;FGB;FYN;HFE;HSD17B4;ITPRID2;PECR;TLR4;WNT10B	13	437	200	12054	0.0303369
GO:0045599	negative regulation of fat cell differentiation	biological_process	9	ENPP1;JDP2;WNT10B;ZFP36L2	4	437	33	12054	0.0303866
GO:0045475	locomotor rhythm	biological_process	6	EGR1;NAGLU	2	437	8	12054	0.0317629
GO:0098982	GABA-ergic synapse	NA	NA	ATP2B1;GLRB	2	437	8	12054	0.0317629
GO:0043034	costamere	cellular_component	11	PGM5;SVIL	2	437	8	12054	0.0317629
GO:0050707	regulation of cytokine secretion	biological_process	8	TLR2;TLR4	2	437	8	12054	0.0317629
GO:0051482	positive regulation of cytosolic calcium ion concentration involved in phospholipase C-activating G protein-coupled signaling pathway	biological_process	10	EDN1;F2R	2	437	8	12054	0.0317629
GO:0071385	cellular response to glucocorticoid stimulus	biological_process	10	ZFP36L1;ZFP36L2	2	437	8	12054	0.0317629
GO:0032486	Rap protein signal transduction	biological_process	10	RAP2A;RAP2B	2	437	8	12054	0.0317629
GO:0031065	positive regulation of histone deacetylation	biological_process	11	AKAP8L;JDP2	2	437	8	12054	0.0317629
GO:0015347	sodium-independent organic anion transmembrane transporter activity	molecular_function	7	SLCO1A2;SLCO2A1	2	437	8	12054	0.0317629
GO:0070050	neuron cellular homeostasis	biological_process	6	CHMP2B;TAOK1	2	437	8	12054	0.0317629
GO:0008206	bile acid metabolic process	biological_process	9	AMACR;ATP8B1	2	437	8	12054	0.0317629
GO:0050872	white fat cell differentiation	biological_process	8	PPARG;TBL1XR1	2	437	8	12054	0.0317629
GO:0016594	glycine binding	molecular_function	8	GLRB;SRR	2	437	8	12054	0.0317629
GO:0010951	negative regulation of endopeptidase activity	biological_process	11	CST3;FETUB;ITIH1;SERPINB8;SERPING1;SLPI	6	437	66	12054	0.0319793
GO:0016620	oxidoreductase activity, acting on the aldehyde or oxo group of donors, NAD or NADP as acceptor	molecular_function	6	ALDH1A1;ALDH2;ALDH3B2	3	437	20	12054	0.0341146
GO:0003785	actin monomer binding	molecular_function	7	LIMA1;MYL3;TMSB4X	3	437	20	12054	0.0341146
GO:0071396	cellular response to lipid	biological_process	7	BAD	1	437	1	12054	0.0362535
GO:0060046	regulation of acrosome reaction	biological_process	8	B4GALT1	1	437	1	12054	0.0362535
GO:0002025	norepinephrine-epinephrine-mediated vasodilation involved in regulation of systemic arterial blood pressure	biological_process	10	ADRB2	1	437	1	12054	0.0362535
GO:0018114	threonine racemase activity	molecular_function	9	SRR	1	437	1	12054	0.0362535
GO:0101020	estrogen 16-alpha-hydroxylase activity	NA	NA	CYP1A1	1	437	1	12054	0.0362535
GO:0004941	beta2-adrenergic receptor activity	molecular_function	10	ADRB2	1	437	1	12054	0.0362535
GO:0097403	cellular response to raffinose	biological_process	8	ZFP36L1	1	437	1	12054	0.0362535
GO:0004900	erythropoietin receptor activity	molecular_function	7	EPOR	1	437	1	12054	0.0362535
GO:1901317	regulation of flagellated sperm motility	biological_process	8	ANXA5	1	437	1	12054	0.0362535
GO:0017064	fatty acid amide hydrolase activity	molecular_function	7	FAAH	1	437	1	12054	0.0362535
GO:0015132	prostaglandin transmembrane transporter activity	molecular_function	10	SLCO2A1	1	437	1	12054	0.0362535
GO:0060585	positive regulation of prostaglandin-endoperoxide synthase activity	biological_process	7	EDN1	1	437	1	12054	0.0362535
GO:0035248	alpha-1,4-N-acetylgalactosaminyltransferase activity	molecular_function	8	EXTL2	1	437	1	12054	0.0362535
GO:0070434	positive regulation of nucleotide-binding oligomerization domain containing 2 signaling pathway	biological_process	12	TLR4	1	437	1	12054	0.0362535
GO:1902172	regulation of keratinocyte apoptotic process	biological_process	10	ZFP36L1	1	437	1	12054	0.0362535
GO:0051248	negative regulation of protein metabolic process	biological_process	7	LDLR	1	437	1	12054	0.0362535
GO:0051445	regulation of meiotic cell cycle	biological_process	5	ASPM	1	437	1	12054	0.0362535
GO:0001519	peptide amidation	biological_process	9	PAM	1	437	1	12054	0.0362535
GO:0004757	sepiapterin reductase activity	molecular_function	7		1	437	1	12054	0.0362535
GO:0006766	vitamin metabolic process	biological_process	6	LRP2	1	437	1	12054	0.0362535
GO:1903561	extracellular vesicle	cellular_component	6	ARRDC4	1	437	1	12054	0.0362535
GO:1903786	regulation of glutathione biosynthetic process	NA	NA	SLC7A11	1	437	1	12054	0.0362535
GO:1904414	positive regulation of cardiac ventricle development	NA	NA	BMPR1A	1	437	1	12054	0.0362535
GO:0048641	regulation of skeletal muscle tissue development	biological_process	11	WNT10B	1	437	1	12054	0.0362535
GO:0030378	serine racemase activity	molecular_function	9	SRR	1	437	1	12054	0.0362535
GO:0043179	rhythmic excitation	biological_process	10	EDN1	1	437	1	12054	0.0362535
GO:0051380	norepinephrine binding	molecular_function	6	ADRB2	1	437	1	12054	0.0362535
GO:0019290	siderophore biosynthetic process	biological_process	10	BDH2	1	437	1	12054	0.0362535
GO:0000821	regulation of arginine metabolic process	biological_process	10	SLC7A7	1	437	1	12054	0.0362535
GO:0002667	regulation of T cell anergy	biological_process	7	PHLPP1	1	437	1	12054	0.0362535
GO:0015195	L-threonine transmembrane transporter activity	molecular_function	10	SLC1A4	1	437	1	12054	0.0362535
GO:0008470	isovaleryl-CoA dehydrogenase activity	molecular_function	7	IVD	1	437	1	12054	0.0362535
GO:0036112	medium-chain fatty-acyl-CoA metabolic process	biological_process	9	HSD17B4	1	437	1	12054	0.0362535
GO:0034590	L-hydroxyproline transmembrane transporter activity	molecular_function	9	SLC1A4	1	437	1	12054	0.0362535
GO:1903614	negative regulation of protein tyrosine phosphatase activity	biological_process	11	MGAT5	1	437	1	12054	0.0362535
GO:0061182	negative regulation of chondrocyte development	biological_process	10	PTHLH	1	437	1	12054	0.0362535
GO:0097066	response to thyroid hormone	biological_process	6	ANXA5	1	437	1	12054	0.0362535
GO:0061885	positive regulation of mini excitatory postsynaptic potential	NA	NA	ADRB2	1	437	1	12054	0.0362535
GO:0031699	beta-3 adrenergic receptor binding	molecular_function	8	ARRDC3	1	437	1	12054	0.0362535
GO:0008117	sphinganine-1-phosphate aldolase activity	molecular_function	7	SGPL1	1	437	1	12054	0.0362535
GO:1905077	negative regulation of interleukin-17 secretion	NA	NA	ARG2	1	437	1	12054	0.0362535
GO:0070447	positive regulation of oligodendrocyte progenitor proliferation	biological_process	11	LRP2	1	437	1	12054	0.0362535
GO:0052658	inositol-1,4,5-trisphosphate 5-phosphatase activity	molecular_function	10	INPP5B	1	437	1	12054	0.0362535
GO:0042313	protein kinase C deactivation	biological_process	10	EDN1	1	437	1	12054	0.0362535
GO:0051886	negative regulation of timing of anagen	biological_process	14	FERMT1	1	437	1	12054	0.0362535
GO:0019276	UDP-N-acetylgalactosamine metabolic process	biological_process	11	EXTL2	1	437	1	12054	0.0362535
GO:1900134	negative regulation of renin secretion into blood stream	biological_process	9	F2R	1	437	1	12054	0.0362535
GO:0031651	negative regulation of heat generation	biological_process	9	ARRDC3	1	437	1	12054	0.0362535
GO:0061196	fungiform papilla development	biological_process	10	WNT10B	1	437	1	12054	0.0362535
GO:1990379	lipid transport across blood brain barrier	biological_process	6	MFSD2A	1	437	1	12054	0.0362535
GO:0002426	immunoglobulin production in mucosal tissue	biological_process	10	GCNT3	1	437	1	12054	0.0362535
GO:0045769	negative regulation of asymmetric cell division	biological_process	8	ASPM	1	437	1	12054	0.0362535
GO:0086015	SA node cell action potential	biological_process	9	SCN3B	1	437	1	12054	0.0362535
GO:0043878	glyceraldehyde-3-phosphate dehydrogenase (NAD+) (non-phosphorylating) activity	molecular_function	7	ALDH2	1	437	1	12054	0.0362535
GO:0015068	glycine amidinotransferase activity	molecular_function	7	GATM	1	437	1	12054	0.0362535
GO:0004766	spermidine synthase activity	molecular_function	6		1	437	1	12054	0.0362535
GO:0004512	inositol-3-phosphate synthase activity	molecular_function	6	ISYNA1	1	437	1	12054	0.0362535
GO:0006426	glycyl-tRNA aminoacylation	biological_process	13	GARS	1	437	1	12054	0.0362535
GO:0015826	threonine transport	biological_process	7	SLC1A4	1	437	1	12054	0.0362535
GO:0071472	cellular response to salt stress	biological_process	7	ZFP36L1	1	437	1	12054	0.0362535
GO:0015067	amidinotransferase activity	molecular_function	6	GATM	1	437	1	12054	0.0362535
GO:0071878	negative regulation of adenylate cyclase-activating adrenergic receptor signaling pathway	biological_process	11	ARRDC3	1	437	1	12054	0.0362535
GO:0019628	urate catabolic process	biological_process	8	UOX	1	437	1	12054	0.0362535
GO:0098759	cellular response to interleukin-8	biological_process	8	EGR1	1	437	1	12054	0.0362535
GO:0021650	vestibulocochlear nerve formation	biological_process	12	ATP8B1	1	437	1	12054	0.0362535
GO:0008120	ceramide glucosyltransferase activity	molecular_function	8	UGCG	1	437	1	12054	0.0362535
GO:1902721	negative regulation of prolactin secretion	biological_process	11	ANXA5	1	437	1	12054	0.0362535
GO:0014835	myoblast differentiation involved in skeletal muscle regeneration	biological_process	9	WNT10B	1	437	1	12054	0.0362535
GO:1905403	negative regulation of activated CD8-positive, alpha-beta T cell apoptotic process	NA	NA	ARG2	1	437	1	12054	0.0362535
GO:0031696	alpha-2C adrenergic receptor binding	molecular_function	8	APLP1	1	437	1	12054	0.0362535
GO:0004598	peptidylamidoglycolate lyase activity	molecular_function	7	PAM	1	437	1	12054	0.0362535
GO:0008753	NADPH dehydrogenase (quinone) activity	molecular_function	7	CBR4	1	437	1	12054	0.0362535
GO:0071284	cellular response to lead ion	biological_process	8	ANXA5	1	437	1	12054	0.0362535
GO:0046013	regulation of T cell homeostatic proliferation	biological_process	8	LMO1	1	437	1	12054	0.0362535
GO:0071874	cellular response to norepinephrine stimulus	biological_process	9	APLP1	1	437	1	12054	0.0362535
GO:1902220	positive regulation of intrinsic apoptotic signaling pathway in response to osmotic stress	biological_process	11	BAD	1	437	1	12054	0.0362535
GO:0048691	positive regulation of axon extension involved in regeneration	biological_process	10	NTRK3	1	437	1	12054	0.0362535
GO:0046885	regulation of hormone biosynthetic process	biological_process	6	STC2	1	437	1	12054	0.0362535
GO:0071449	cellular response to lipid hydroperoxide	biological_process	8	MGST1	1	437	1	12054	0.0362535
GO:0042497	triacyl lipopeptide binding	molecular_function	6	TLR2	1	437	1	12054	0.0362535
GO:0051409	response to nitrosative stress	biological_process	5	DUSP6	1	437	1	12054	0.0362535
GO:0031649	heat generation	biological_process	7	ADRB2	1	437	1	12054	0.0362535
GO:0033233	regulation of protein sumoylation	biological_process	11	EGR1	1	437	1	12054	0.0362535
GO:1900170	negative regulation of glucocorticoid mediated signaling pathway	biological_process	11	CREBRF	1	437	1	12054	0.0362535
GO:0042659	regulation of cell fate specification	biological_process	7	LMO4	1	437	1	12054	0.0362535
GO:0006666	3-keto-sphinganine metabolic process	biological_process	8	KDSR	1	437	1	12054	0.0362535
GO:2000431	regulation of cytokinesis, actomyosin contractile ring assembly	biological_process	10	ECT2	1	437	1	12054	0.0362535
GO:1904247	positive regulation of polynucleotide adenylyltransferase activity	NA	NA	PABPN1	1	437	1	12054	0.0362535
GO:0004479	methionyl-tRNA formyltransferase activity	molecular_function	7	MTFMT	1	437	1	12054	0.0362535
GO:0030185	nitric oxide transport	biological_process	5	EDN1	1	437	1	12054	0.0362535
GO:0051978	lysophospholipid transporter activity	molecular_function	7	MFSD2A	1	437	1	12054	0.0362535
GO:0070430	positive regulation of nucleotide-binding oligomerization domain containing 1 signaling pathway	biological_process	12	TLR4	1	437	1	12054	0.0362535
GO:0071641	negative regulation of macrophage inflammatory protein 1 alpha production	biological_process	9	ARG2	1	437	1	12054	0.0362535
GO:0002933	lipid hydroxylation	biological_process	7	CYP1A1	1	437	1	12054	0.0362535
GO:0019836	hemolysis by symbiont of host erythrocytes	biological_process	8	ALB	1	437	1	12054	0.0362535
GO:2000124	regulation of endocannabinoid signaling pathway	biological_process	11	ABHD6	1	437	1	12054	0.0362535
GO:0042866	pyruvate biosynthetic process	biological_process	9	SRR	1	437	1	12054	0.0362535
GO:0004820	glycine-tRNA ligase activity	molecular_function	8	GARS	1	437	1	12054	0.0362535
GO:1902261	positive regulation of delayed rectifier potassium channel activity	biological_process	11	AKAP6	1	437	1	12054	0.0362535
GO:0110032	positive regulation of G2/MI transition of meiotic cell cycle	NA	NA	CDC25B	1	437	1	12054	0.0362535
GO:0070178	D-serine metabolic process	biological_process	9	SRR	1	437	1	12054	0.0362535
GO:1990144	intrinsic apoptotic signaling pathway in response to hypoxia	biological_process	9	BNIP3	1	437	1	12054	0.0362535
GO:0006354	DNA-templated transcription, elongation	biological_process	9	ELL3	1	437	1	12054	0.0362535
GO:0004647	phosphoserine phosphatase activity	molecular_function	8	PSPH	1	437	1	12054	0.0362535
GO:1905240	negative regulation of canonical Wnt signaling pathway involved in osteoblast differentiation	NA	NA	TNN	1	437	1	12054	0.0362535
GO:0140112	extracellular vesicle biogenesis	NA	NA	ARRDC4	1	437	1	12054	0.0362535
GO:1904828	positive regulation of hydrogen sulfide biosynthetic process	NA	NA	SP1	1	437	1	12054	0.0362535
GO:0071644	negative regulation of chemokine (C-C motif) ligand 4 production	biological_process	9	ARG2	1	437	1	12054	0.0362535
GO:0036111	very long-chain fatty-acyl-CoA metabolic process	biological_process	9	HSD17B4	1	437	1	12054	0.0362535
GO:0010878	cholesterol storage	biological_process	7	SOAT1	1	437	1	12054	0.0362535
GO:0001888	glucuronyl-galactosyl-proteoglycan 4-alpha-N-acetylglucosaminyltransferase activity	molecular_function	8	EXTL2	1	437	1	12054	0.0362535
GO:0002541	activation of plasma proteins involved in acute inflammatory response	biological_process	8	F3	1	437	1	12054	0.0362535
GO:0008111	alpha-methylacyl-CoA racemase activity	molecular_function	6	AMACR	1	437	1	12054	0.0362535
GO:0061713	anterior neural tube closure	NA	NA	FOLR1	1	437	1	12054	0.0362535
GO:0031583	phospholipase D-activating G protein-coupled receptor signaling pathway	biological_process	9	EDN1	1	437	1	12054	0.0362535
GO:0046320	regulation of fatty acid oxidation	biological_process	11	PDK4	1	437	1	12054	0.0362535
GO:1903718	cellular response to ammonia	biological_process	8	CPS1	1	437	1	12054	0.0362535
GO:0003147	neural crest cell migration involved in heart formation	biological_process	10	FOLR1	1	437	1	12054	0.0362535
GO:0047560	3-dehydrosphinganine reductase activity	molecular_function	7	KDSR	1	437	1	12054	0.0362535
GO:1901494	regulation of cysteine metabolic process	biological_process	10	SLC7A11	1	437	1	12054	0.0362535
GO:0034224	cellular response to zinc ion starvation	biological_process	9	SLC39A4	1	437	1	12054	0.0362535
GO:0033961	cis-stilbene-oxide hydrolase activity	molecular_function	7	EPHX1	1	437	1	12054	0.0362535
GO:0019408	dolichol biosynthetic process	biological_process	8	NUS1	1	437	1	12054	0.0362535
GO:0071228	cellular response to tumor cell	biological_process	6	TXNIP	1	437	1	12054	0.0362535
GO:0060311	negative regulation of elastin catabolic process	biological_process	10	CST3	1	437	1	12054	0.0362535
GO:0043629	ncRNA polyadenylation	biological_process	12	TENT4B	1	437	1	12054	0.0362535
GO:0035226	glutamate-cysteine ligase catalytic subunit binding	molecular_function	6	GCLM	1	437	1	12054	0.0362535
GO:0016933	extracellularly glycine-gated ion channel activity	molecular_function	12	GLRB	1	437	1	12054	0.0362535
GO:0051186	cofactor metabolic process	biological_process	5	PPT1	1	437	1	12054	0.0362535
GO:0035229	positive regulation of glutamate-cysteine ligase activity	biological_process	7	GCLM	1	437	1	12054	0.0362535
GO:0010641	positive regulation of platelet-derived growth factor receptor signaling pathway	biological_process	12	F3	1	437	1	12054	0.0362535
GO:0047237	glucuronylgalactosylproteoglycan 4-beta-N-acetylgalactosaminyltransferase activity	molecular_function	8	EXTL2	1	437	1	12054	0.0362535
GO:0046689	response to mercury ion	biological_process	7	AQP9	1	437	1	12054	0.0362535
GO:0070150	mitochondrial glycyl-tRNA aminoacylation	biological_process	11	GARS	1	437	1	12054	0.0362535
GO:0045569	TRAIL binding	molecular_function	5		1	437	1	12054	0.0362535
GO:0031835	substance P receptor binding	molecular_function	9	TAC1	1	437	1	12054	0.0362535
GO:0045623	negative regulation of T-helper cell differentiation	biological_process	14	RC3H1	1	437	1	12054	0.0362535
GO:0043630	ncRNA polyadenylation involved in polyadenylation-dependent ncRNA catabolic process	biological_process	11	TENT4B	1	437	1	12054	0.0362535
GO:0060896	neural plate pattern specification	biological_process	7	BMPR1A	1	437	1	12054	0.0362535
GO:0031707	endothelin A receptor binding	molecular_function	9	EDN1	1	437	1	12054	0.0362535
GO:0006600	creatine metabolic process	biological_process	6	GATM	1	437	1	12054	0.0362535
GO:0106073	dolichyl pyrophosphate Glc2Man9GlcNAc2 alpha-1,2-glucosyltransferase activity	NA	NA		1	437	1	12054	0.0362535
GO:0033301	cell cycle comprising mitosis without cytokinesis	biological_process	7	E2F8	1	437	1	12054	0.0362535
GO:0045713	low-density lipoprotein particle receptor biosynthetic process	biological_process	8	PPARG	1	437	1	12054	0.0362535
GO:0070179	D-serine biosynthetic process	biological_process	10	SRR	1	437	1	12054	0.0362535
GO:0034589	hydroxyproline transport	biological_process	10	SLC1A4	1	437	1	12054	0.0362535
GO:1902213	positive regulation of prolactin signaling pathway	biological_process	11	CREBRF	1	437	1	12054	0.0362535
GO:0045837	negative regulation of membrane potential	biological_process	6	BNIP3	1	437	1	12054	0.0362535
GO:0004583	dolichyl-phosphate-glucose-glycolipid alpha-glucosyltransferase activity	molecular_function	8		1	437	1	12054	0.0362535
GO:0010711	negative regulation of collagen catabolic process	biological_process	8	CST3	1	437	1	12054	0.0362535
GO:0001855	complement component C4b binding	molecular_function	6	MASP2	1	437	1	12054	0.0362535
GO:0033029	regulation of neutrophil apoptotic process	biological_process	7	SLC7A11	1	437	1	12054	0.0362535
GO:0047225	acetylgalactosaminyl-O-glycosyl-glycoprotein beta-1,6-N-acetylglucosaminyltransferase activity	molecular_function	8	GCNT3	1	437	1	12054	0.0362535
GO:0032429	regulation of phospholipase A2 activity	biological_process	9	PPT1	1	437	1	12054	0.0362535
GO:0007589	body fluid secretion	biological_process	6	EDN1	1	437	1	12054	0.0362535
GO:1904283	negative regulation of antigen processing and presentation of endogenous peptide antigen via MHC class I	NA	NA	HFE	1	437	1	12054	0.0362535
GO:0050865	regulation of cell activation	biological_process	6	LMO4	1	437	1	12054	0.0362535
GO:0001880	Mullerian duct regression	biological_process	5	BMPR1A	1	437	1	12054	0.0362535
GO:0016034	maleylacetoacetate isomerase activity	molecular_function	6	GSTZ1	1	437	1	12054	0.0362535
GO:0051181	cofactor transport	biological_process	5	PPT1	1	437	1	12054	0.0362535
GO:0016479	negative regulation of transcription by RNA polymerase I	biological_process	13	FLNA	1	437	1	12054	0.0362535
GO:0090327	negative regulation of locomotion involved in locomotory behavior	biological_process	7	ARRDC3	1	437	1	12054	0.0362535
GO:0004113	2',3'-cyclic-nucleotide 3'-phosphodiesterase activity	molecular_function	9	CNP	1	437	1	12054	0.0362535
GO:0005350	pyrimidine nucleobase transmembrane transporter activity	molecular_function	8	AQP9	1	437	1	12054	0.0362535
GO:0010572	positive regulation of platelet activation	biological_process	8	TLR4	1	437	1	12054	0.0362535
GO:0002635	negative regulation of germinal center formation	biological_process	9	RC3H1	1	437	1	12054	0.0362535
GO:0006660	phosphatidylserine catabolic process	biological_process	9	ABHD12	1	437	1	12054	0.0362535
GO:0019544	arginine catabolic process to glutamate	biological_process	11		1	437	1	12054	0.0362535
GO:0086057	voltage-gated calcium channel activity involved in bundle of His cell action potential	molecular_function	13	CACNA2D1	1	437	1	12054	0.0362535
GO:1904582	positive regulation of intracellular mRNA localization	NA	NA	ZFP36L1	1	437	1	12054	0.0362535
GO:0000117	regulation of transcription involved in G2/M transition of mitotic cell cycle	biological_process	13	BACH1	1	437	1	12054	0.0362535
GO:0015791	polyol transport	biological_process	6	AQP9	1	437	1	12054	0.0362535
GO:0001993	regulation of systemic arterial blood pressure by norepinephrine-epinephrine	biological_process	11	ADRB2	1	437	1	12054	0.0362535
GO:0046209	nitric oxide metabolic process	biological_process	5	CPS1	1	437	1	12054	0.0362535
GO:0031708	endothelin B receptor binding	molecular_function	9	EDN1	1	437	1	12054	0.0362535
GO:0009214	cyclic nucleotide catabolic process	biological_process	10	CNP	1	437	1	12054	0.0362535
GO:0050129	N-formylglutamate deformylase activity	molecular_function	7	NAALAD2	1	437	1	12054	0.0362535
GO:0097699	vascular endothelial cell response to fluid shear stress	NA	NA	SOCS5	1	437	1	12054	0.0362535
GO:0006863	purine nucleobase transport	biological_process	6	AQP9	1	437	1	12054	0.0362535
GO:1903223	positive regulation of oxidative stress-induced neuron death	biological_process	9	TLR4	1	437	1	12054	0.0362535
GO:0021998	neural plate mediolateral regionalization	biological_process	9	BMPR1A	1	437	1	12054	0.0362535
GO:0004648	O-phospho-L-serine:2-oxoglutarate aminotransferase activity	molecular_function	7	PSAT1	1	437	1	12054	0.0362535
GO:0021503	neural fold bending	biological_process	13	LUZP1	1	437	1	12054	0.0362535
GO:1990204	oxidoreductase complex	cellular_component	5	CBR4	1	437	1	12054	0.0362535
GO:2001203	positive regulation of transforming growth factor-beta secretion	biological_process	10	FERMT1	1	437	1	12054	0.0362535
GO:0031695	alpha-2B adrenergic receptor binding	molecular_function	8	APLP1	1	437	1	12054	0.0362535
GO:0004325	ferrochelatase activity	molecular_function	5	FECH	1	437	1	12054	0.0362535
GO:1905273	positive regulation of proton-transporting ATP synthase activity, rotational mechanism	NA	NA	TMSB4X	1	437	1	12054	0.0362535
GO:0003342	proepicardium development	biological_process	9	ZFP36L1	1	437	1	12054	0.0362535
GO:1900036	positive regulation of cellular response to heat	biological_process	8	IER5	1	437	1	12054	0.0362535
GO:0050459	ethanolamine-phosphate phospho-lyase activity	molecular_function	7	ETNPPL	1	437	1	12054	0.0362535
GO:0048352	paraxial mesoderm structural organization	biological_process	11	BMPR1A	1	437	1	12054	0.0362535
GO:0140206	dipeptide import across plasma membrane	NA	NA	SLC7A11	1	437	1	12054	0.0362535
GO:0030149	sphingolipid catabolic process	biological_process	7	SGPL1	1	437	1	12054	0.0362535
GO:2000211	regulation of glutamate metabolic process	biological_process	10	SLC7A11	1	437	1	12054	0.0362535
GO:0004504	peptidylglycine monooxygenase activity	molecular_function	7	PAM	1	437	1	12054	0.0362535
GO:0070576	vitamin D 24-hydroxylase activity	molecular_function	5	CYP1A1	1	437	1	12054	0.0362535
GO:0060354	negative regulation of cell adhesion molecule production	biological_process	7	APOA1	1	437	1	12054	0.0362535
GO:0033500	carbohydrate homeostasis	biological_process	7	TENT4B	1	437	1	12054	0.0362535
GO:0005914	spot adherens junction	cellular_component	6	PGM5	1	437	1	12054	0.0362535
GO:1905286	serine-type peptidase complex	NA	NA	F3	1	437	1	12054	0.0362535
GO:0044594	17-beta-hydroxysteroid dehydrogenase (NAD+) activity	molecular_function	7	HSD17B4	1	437	1	12054	0.0362535
GO:0003105	negative regulation of glomerular filtration	biological_process	13	F2R	1	437	1	12054	0.0362535
GO:0071951	conversion of methionyl-tRNA to N-formyl-methionyl-tRNA	biological_process	14	MTFMT	1	437	1	12054	0.0362535
GO:1904177	regulation of adipose tissue development	NA	NA	PLA2G16	1	437	1	12054	0.0362535
GO:0045916	negative regulation of complement activation	biological_process	7	SERPING1	1	437	1	12054	0.0362535
GO:0002626	negative regulation of T cell antigen processing and presentation	biological_process	10	HFE	1	437	1	12054	0.0362535
GO:0010121	arginine catabolic process to proline via ornithine	biological_process	12		1	437	1	12054	0.0362535
GO:0004633	phosphopantothenoylcysteine decarboxylase activity	molecular_function	7	PPCDC	1	437	1	12054	0.0362535
GO:0004846	urate oxidase activity	molecular_function	7	UOX	1	437	1	12054	0.0362535
GO:0061889	negative regulation of astrocyte activation	NA	NA	LDLR	1	437	1	12054	0.0362535
GO:1905285	fibrous ring of heart morphogenesis	NA	NA	BMPR1A	1	437	1	12054	0.0362535
GO:0015055	secretin receptor activity	molecular_function	7	SCTR	1	437	1	12054	0.0362535
GO:0060806	negative regulation of cell differentiation involved in embryonic placenta development	biological_process	9	SNAI1	1	437	1	12054	0.0362535
GO:0051780	behavioral response to nutrient	biological_process	4	SLC16A1	1	437	1	12054	0.0362535
GO:0099156	cell-cell signaling via exosome	NA	NA	KLF5	1	437	1	12054	0.0362535
GO:0005923	bicellular tight junction	cellular_component	6	AMOTL2;CLDN1;ECT2;MPP7;RAP2B;	6	437	68	12054	0.0362978
GO:0071260	cellular response to mechanical stimulus	biological_process	6	BAD;BAG3;BNIP3;TLR4	4	437	35	12054	0.0367608
GO:0008654	phospholipid biosynthetic process	biological_process	6	ISYNA1;PLA2G16;TAMM41	3	437	21	12054	0.0387597
GO:0098869	cellular oxidant detoxification	NA	NA	CLIC2;MGST1;PRDX4;PRDX6;	5	437	52	12054	0.0394257
GO:0035025	positive regulation of Rho protein signal transduction	biological_process	12	APOA1;F2R	2	437	9	12054	0.0398734
GO:0010460	positive regulation of heart rate	biological_process	11	EDN1;SCN3B	2	437	9	12054	0.0398734
GO:0003995	acyl-CoA dehydrogenase activity	molecular_function	6	ACADL;IVD	2	437	9	12054	0.0398734
GO:0042834	peptidoglycan binding	molecular_function	6	HK1;TLR2	2	437	9	12054	0.0398734
GO:0042989	sequestering of actin monomers	biological_process	12	SCIN;TMSB4X	2	437	9	12054	0.0398734
GO:0030033	microvillus assembly	biological_process	7	KLF5;RAP2A	2	437	9	12054	0.0398734
GO:0005388	calcium-transporting ATPase activity	molecular_function	15	ANXA5;ATP2B1	2	437	9	12054	0.0398734
GO:2000484	positive regulation of interleukin-8 secretion	biological_process	10	F2R;TLR2	2	437	9	12054	0.0398734
GO:0045907	positive regulation of vasoconstriction	biological_process	11	F2R;FGB	2	437	9	12054	0.0398734
GO:0002224	toll-like receptor signaling pathway	biological_process	8	TLR2;TLR4	2	437	9	12054	0.0398734
GO:0035326	enhancer binding	molecular_function	9	ELL3;TIPARP	2	437	9	12054	0.0398734
GO:0007252	I-kappaB phosphorylation	biological_process	9	TLR2;TLR4	2	437	9	12054	0.0398734
GO:0043252	sodium-independent organic anion transport	biological_process	8	SLCO1A2;SLCO2A1	2	437	9	12054	0.0398734
GO:0050729	positive regulation of inflammatory response	biological_process	8	LDLR;PDCD4;TLR2;TLR4	4	437	36	12054	0.0402147
GO:0000980	RNA polymerase II distal enhancer sequence-specific DNA binding	molecular_function	11	BACH1;BHLHE40;NFYA;NFYB;TBX6	5	437	53	12054	0.0422899
GO:0015293	symporter activity	molecular_function	7	MFSD2A;SLC1A4;SLC1A5	3	437	22	12054	0.0437086
GO:0042307	positive regulation of protein import into nucleus	biological_process	6	BAG3;ECT2;FLNA	3	437	22	12054	0.0437086
GO:0010033	response to organic substance	biological_process	5	ANXA5;AQP9;SOD1	3	437	22	12054	0.0437086
GO:0048568	embryonic organ development	biological_process	7	ARID2;BMPR1A;ZFP36L1	3	437	22	12054	0.0437086
GO:0030282	bone mineralization	biological_process	6	ASPN;KLF10;PTHLH	3	437	22	12054	0.0437086
GO:0006954	inflammatory response	biological_process	6	F2R;MAP2K3;PXK;TAC1;TLR2;TLR4;TSPAN2;VNN1	8	437	109	12054	0.044328
GO:0090575	RNA polymerase II transcription factor complex	cellular_component	9	E2F8;NFYA;NFYB;POU2F1;PPARG	5	437	54	12054	0.0452765
GO:0042632	cholesterol homeostasis	biological_process	9	APOA1;LDLR;LIMA1;NUS1;SOAT1	5	437	54	12054	0.0452765
GO:0030336	negative regulation of cell migration	biological_process	9	ABHD6;ARID2;CLIC4;CNN2;RAP2A;RAP2B	6	437	72	12054	0.0460135
GO:0005903	brush border	cellular_component	6	LIMA1;LRP2;SCIN;SLC15A1	4	437	38	12054	0.0476569
GO:0071560	cellular response to transforming growth factor beta stimulus	biological_process	8	FYN;YES1;ZFP36L1;ZFP36L2	4	437	38	12054	0.0476569
GO:0016874	ligase activity	molecular_function	4	GATB;MARS;UCHL1;WARS;	5	437	55	12054	0.0483859
GO:0007019	microtubule depolymerization	biological_process	8	KIF2C;STMN2	2	437	10	12054	0.0486682
GO:0035613	RNA stem-loop binding	molecular_function	7	RC3H1;RC3H2	2	437	10	12054	0.0486682
GO:0035925	mRNA 3'-UTR AU-rich region binding	molecular_function	8	ZFP36L1;ZFP36L2	2	437	10	12054	0.0486682
GO:0015721	bile acid and bile salt transport	biological_process	10	SLC10A1;SLCO1A2	2	437	10	12054	0.0486682
GO:0014002	astrocyte development	biological_process	9	TLR4;TSPAN2	2	437	10	12054	0.0486682
GO:0015908	fatty acid transport	biological_process	10	GOT2;MFSD2A	2	437	10	12054	0.0486682
GO:0002755	MyD88-dependent toll-like receptor signaling pathway	biological_process	9	TLR2;TLR4	2	437	10	12054	0.0486682
GO:0060707	trophoblast giant cell differentiation	biological_process	8	E2F8;SNAI1	2	437	10	12054	0.0486682
GO:0033962	cytoplasmic mRNA processing body assembly	biological_process	6	LIMD1;RC3H1	2	437	10	12054	0.0486682
GO:0006479	protein methylation	biological_process	6	BTG2;FAM98A;PCMTD1	3	437	23	12054	0.048956
GO:0005737	cytoplasm	cellular_component	7	ABHD12;ABHD14A;ACTA1;AKAP8L;ALB;AMACR;ANKHD1;APAF1;ARG2;ASPM;ATP6V0A1;BAD;BAG3;BDH2;BDNF;BRIP1;BTG2;CA1;CAVIN2;CCND2;CCNJ;CDC25B;CHMP2B;CHODL;CLIC2;CLIC4;CNP;CPS1;DDIT4;DDX25;DDX39A;DESI2;DNAJB1;DNPEP;DUSP6;ECT2;EDN1;EGR1;EIF4EBP1;EIF4EBP3;ERBIN;EVL;FLNA;FYN;GABARAPL2;GADD45B;GARS;GDF15;GPCPD1;GRB10;GSTZ1;GTF2A1L;HIPK3;HNRNPA1;HSPH1;IER5;KRT5;KRT7;LIMD1;LURAP1;LYPLAL1;MAP2K3;MARCKS;MARS;MTHFD1L;N…	118	437	2840	12054	0.0490557
