# Supplementary material for: Single-Cell Transcriptome Profiling Revealed That Vitrification of Somatic Cloned Porcine Blastocysts Causes Substantial Perturbations in Gene Expression
Source: Front Genet. 2020 Jul 24;11:640. doi: 10.3389/fgene.2020.00640 (PMC7394247; doi:10.3389/fgene.2020.00640)
Supplement: Supplementary Table 6 — KEGG analysis of differentially expressed genes in vitrified and fresh porcine cloned blastocyst. [file Table_6.XLSX]

## Sheet: Sheet1
Supplementary Table 6. KEGG analysis of differentially expressed genes in vitrified and fresh porcine cloned blastocyst
pathway_id	pathway_name	Genes	S gene number	TS gene number	B gene number	TB gene number	pvalue
ko00330	Arginine and proline metabolism	ALDH2;ARG2;CNDP1;GATM;GOT2;SAT1;	7	205	35	4805	0.000563075
ko00970	Aminoacyl-tRNA biosynthesis	GARS;GATB;MARS;MTFMT;NARS;SARS;WARS	7	205	40	4805	0.00130239
ko00600	Sphingolipid metabolism	CERS3;KDSR;PLPP1;SGMS2;SGPL1;SMPD3;UGCG	7	205	42	4805	0.00175312
ko00770	Pantothenate and CoA biosynthesis	BCAT1;ENPP1;PPCDC;VNN1	4	205	16	4805	0.00390692
ko00220	Arginine biosynthesis	ARG2;CPS1;GOT2;	4	205	16	4805	0.00390692
ko05020	Prion diseases	EGR1;FYN;LAMC1;PRKACB;SOD1	5	205	26	4805	0.00425229
ko00980	Metabolism of xenobiotics by cytochrome P450	ALDH3B2;CYP1A1;EPHX1;GSTA2;MGST1	5	205	29	4805	0.00692002
ko04976	Bile secretion	AQP9;EPHX1;LDLR;PRKACB;SCTR;SLC10A1;SLCO1A2	7	205	54	4805	0.00747048
ko01230	Biosynthesis of amino acids	ARG2;BCAT1;CPS1;GOT2;PSAT1;PSPH;	7	205	55	4805	0.00825842
ko05204	Chemical carcinogenesis	ALDH3B2;CYP1A1;EPHX1;GSTA2;MGST1	5	205	33	4805	0.012049
ko04610	Complement and coagulation cascades	F2R;F3;FGB;MASP2;SERPING1;	6	205	50	4805	0.0185978
ko00270	Cysteine and methionine metabolism	BCAT1;GCLM;GOT2;LDHB;	5	205	37	4805	0.0192921
ko00910	Nitrogen metabolism	CA1;CPS1;	3	205	14	4805	0.0196619
ko04975	Fat digestion and absorption	APOA1;GOT2;PLPP1;	4	205	25	4805	0.0201213
ko05134	Legionellosis	APAF1;BNIP3;CLK1;TLR2;TLR4	5	205	38	4805	0.0214681
ko00410	beta-Alanine metabolism	ALDH2;ALDH3B2;CNDP1;	4	205	27	4805	0.026131
ko00670	One carbon pool by folate	MTFMT;MTHFD1L;MTHFD2	3	205	16	4805	0.0284152
ko00260	Glycine, serine and threonine metabolism	GATM;PSAT1;PSPH;SRR	4	205	28	4805	0.0294981
ko01524	Platinum drug resistance	APAF1;BAD;GSTA2;KDSR;MGST1;PMAIP1	6	205	56	4805	0.0308149
ko05014	Amyotrophic lateral sclerosis (ALS)	APAF1;BAD;KDSR;MAP2K3;SOD1	5	205	42	4805	0.0317439
ko00340	Histidine metabolism	ALDH2;ALDH3B2;CNDP1	3	205	17	4805	0.0334454
ko04218	Cellular senescence	CALML5;CCND2;EIF4EBP1;GADD45B;HIPK3;MAP2K3;SLC25A4;VDAC3;ZFP36L1;ZFP36L2	10	205	124	4805	0.0379366
ko03320	PPAR signaling pathway	ACADL;APOA1;FABP5;PPARG;	6	205	61	4805	0.0442944
ko00250	Alanine, aspartate and glutamate metabolism	ASNS;CPS1;GOT2;	4	205	32	4805	0.0454352
